# Supplementary material for: Ultrafast energy quenching mechanism of LHCSR3-dependent photoprotection in Chlamydomonas
Source: Nat Commun. 2024 May 24;15:4437. doi: 10.1038/s41467-024-48789-x (PMC11126702; doi:10.1038/s41467-024-48789-x)
Supplement: Supplementary file 4 — Source Data [file 41467_2024_48789_MOESM4_ESM.xlsx]

## Sheet: Figure 1A
Wavelength (nm)	stt7-9 pH 7.5	stt7-9 pH 5.5
800	0	0
799	6.7234e-05	8.4728e-05
798	-9.19104e-05	7.6294e-05
797	4.83394e-05	2.7597e-05
796	0.000106752	-0.000187337
795	0.000157863	-0.000225037
794	7.80225e-05	-0.000191838
793	0.000255316	-9.36091e-05
792	0.000305593	-5.42998e-05
791	0.000368893	-0.000190824
790	0.000443011	-0.000157476
789	0.000170022	-0.000405937
788	0.000397414	-0.000224113
787	0.000183523	-0.000316173
786	0.00025937	-0.000367463
785	0.000350267	-0.000392407
784	0.00031963	-0.000442862
783	0.000500411	-0.000455886
782	0.000456452	-0.000466764
781	0.000523865	-0.000561476
780	0.000529558	-0.00052169
779	0.000715584	-0.000395119
778	0.00049758	-0.000640452
777	0.000729024	-0.000535846
776	0.000658572	-0.000739455
775	0.00087747	-0.000682861
774	0.000841111	-0.000731289
773	0.000863969	-0.000773758
772	0.000889033	-0.000789016
771	0.000974745	-0.000725955
770	0.000925988	-0.000744253
769	0.00108	-0.000808299
768	0.00109	-0.000784159
767	0.00117	-0.00091204
766	0.0012	-0.00090453
765	0.00108	-0.00101
764	0.00113	-0.00107
763	0.00134	-0.000976264
762	0.00125	-0.00107
761	0.00137	-0.00115
760	0.00123	-0.00112
759	0.00137	-0.00113
758	0.00154	-0.00115
757	0.0017	-0.00104
756	0.00161	-0.00131
755	0.00164	-0.00125
754	0.0017	-0.00129
753	0.00173	-0.00137
752	0.00169	-0.00141
751	0.00184	-0.00135
750	0.00201	-0.00133
749	0.00198	-0.00141
748	0.00196	-0.0014
747	0.00195	-0.00141
746	0.00206	-0.00139
745	0.00218	-0.00145
744	0.00223	-0.00151
743	0.00235	-0.00151
742	0.00225	-0.0016
741	0.00229	-0.00167
740	0.0024	-0.00151
739	0.00236	-0.00152
738	0.00233	-0.00155
737	0.00252	-0.00156
736	0.00248	-0.00157
735	0.0025	-0.0017
734	0.00255	-0.00147
733	0.00245	-0.00159
732	0.00241	-0.00161
731	0.00239	-0.00151
730	0.00244	-0.00153
729	0.00255	-0.00149
728	0.00247	-0.00152
727	0.00258	-0.00148
726	0.00256	-0.00144
725	0.00263	-0.00138
724	0.00274	-0.00139
723	0.00267	-0.00141
722	0.00271	-0.00141
721	0.00289	-0.00137
720	0.00295	-0.00128
719	0.00301	-0.00117
718	0.00314	-0.0011
717	0.00326	-0.00106
716	0.00335	-0.000980467
715	0.00349	-0.000893563
714	0.00363	-0.000752121
713	0.00381	-0.000519007
712	0.00402	-0.000331283
711	0.00416	-0.000211537
710	0.00449	0.000126571
709	0.00473	0.000299752
708	0.00511	0.000618964
707	0.00548	0.000972599
706	0.00589	0.00137
705	0.00639	0.00189
704	0.00697	0.00239
703	0.0076	0.00294
702	0.00846	0.00373
701	0.00916	0.00459
700	0.01033	0.00563
699	0.01165	0.00682
698	0.01304	0.00821
697	0.01484	0.00999
696	0.01685	0.01193
695	0.01919	0.01429
694	0.02222	0.01718
693	0.02562	0.02065
692	0.02994	0.02478
691	0.03504	0.02983
690	0.0412	0.03599
689	0.04872	0.04338
688	0.0574	0.05217
687	0.06726	0.06229
686	0.07831	0.0735
685	0.0901	0.08576
684	0.10223	0.09854
683	0.1141	0.11115
682	0.12493	0.12295
681	0.13408	0.13326
680	0.14112	0.14131
679	0.14622	0.14725
678	0.14948	0.15094
677	0.15141	0.15299
676	0.15251	0.15399
675	0.15304	0.15427
674	0.15346	0.15427
673	0.1532	0.15378
672	0.15256	0.15288
671	0.15112	0.15128
670	0.14868	0.14871
669	0.14498	0.14493
668	0.14031	0.1401
667	0.13472	0.13431
666	0.12871	0.12791
665	0.12233	0.12113
664	0.11577	0.11425
663	0.10973	0.1077
662	0.10387	0.10143
661	0.09892	0.09605
660	0.0948	0.09158
659	0.09151	0.08796
658	0.08902	0.08524
657	0.08736	0.08346
656	0.08651	0.08255
655	0.08606	0.08219
654	0.08603	0.08227
653	0.08606	0.08239
652	0.08568	0.08229
651	0.08483	0.08164
650	0.08315	0.07993
649	0.08068	0.07747
648	0.07748	0.07422
647	0.07369	0.07011
646	0.06965	0.06588
645	0.06563	0.06144
644	0.06166	0.05726
643	0.05811	0.05343
642	0.05489	0.04995
641	0.05206	0.04689
640	0.04939	0.04417
639	0.04724	0.04184
638	0.04565	0.04006
637	0.04418	0.03854
636	0.04301	0.0374
635	0.04213	0.03644
634	0.04163	0.0359
633	0.04127	0.0355
632	0.04105	0.03529
631	0.04103	0.03526
630	0.04099	0.03532
629	0.04106	0.03544
628	0.04117	0.03554
627	0.04125	0.03562
626	0.04138	0.03569
625	0.04138	0.0357
624	0.04136	0.03577
623	0.04127	0.03573
622	0.04112	0.03555
621	0.04091	0.03542
620	0.04055	0.03506
619	0.04032	0.03473
618	0.03996	0.0344
617	0.03965	0.03408
616	0.03921	0.03366
615	0.03887	0.03328
614	0.03855	0.03285
613	0.03812	0.03247
612	0.03781	0.03212
611	0.03754	0.0318
610	0.03718	0.03146
609	0.03699	0.03119
608	0.03675	0.03086
607	0.03656	0.03054
606	0.03633	0.03026
605	0.03598	0.02979
604	0.03586	0.02956
603	0.03566	0.0292
602	0.03547	0.02891
601	0.03531	0.02871
600	0.03509	0.02836
599	0.035	0.02817
598	0.03483	0.02793
597	0.03471	0.02767
596	0.03456	0.02743
595	0.03437	0.02713
594	0.03423	0.02693
593	0.03417	0.02666
592	0.03385	0.02644
591	0.03365	0.02617
590	0.03337	0.02581
589	0.033	0.02543
588	0.03265	0.02515
587	0.03234	0.02483
586	0.03198	0.02445
585	0.03175	0.02414
584	0.03123	0.02366
583	0.03093	0.02352
582	0.03065	0.0232
581	0.03015	0.02275
580	0.02992	0.02253
579	0.02955	0.02206
578	0.02914	0.0218
577	0.02878	0.02139
576	0.02839	0.02105
575	0.02805	0.02063
574	0.0276	0.02026
573	0.02715	0.01986
572	0.02666	0.01929
571	0.02624	0.01886
570	0.0258	0.01821
569	0.02541	0.01786
568	0.02485	0.01736
567	0.02447	0.01689
566	0.02408	0.01647
565	0.02379	0.01616
564	0.02351	0.01579
563	0.02318	0.0155
562	0.02303	0.01523
561	0.02285	0.01507
560	0.02269	0.01485
559	0.02268	0.01474
558	0.02261	0.01467
557	0.0226	0.01466
556	0.02261	0.01464
555	0.02259	0.01455
554	0.02264	0.01463
553	0.0226	0.01457
552	0.02272	0.01464
551	0.02282	0.01477
550	0.02292	0.01483
549	0.02303	0.01497
548	0.02313	0.0149
547	0.0232	0.0151
546	0.02322	0.01523
545	0.02328	0.01534
544	0.02335	0.01547
543	0.02346	0.01559
542	0.02377	0.01574
541	0.02403	0.01586
540	0.02414	0.0159
539	0.02428	0.01601
538	0.02446	0.01625
537	0.0247	0.01647
536	0.02491	0.01665
535	0.02512	0.01692
534	0.02548	0.01725
533	0.02584	0.01762
532	0.0261	0.01805
531	0.02669	0.01846
530	0.02716	0.0189
529	0.02775	0.01956
528	0.02847	0.02028
527	0.0291	0.02109
526	0.03	0.022
525	0.03082	0.02291
524	0.03196	0.02402
523	0.03307	0.02529
522	0.03447	0.02688
521	0.03589	0.02848
520	0.03748	0.03025
519	0.03933	0.03222
518	0.04129	0.03432
517	0.0435	0.03667
516	0.04595	0.03939
515	0.04835	0.04217
514	0.05131	0.0453
513	0.05426	0.04846
512	0.05744	0.05199
511	0.06092	0.05575
510	0.06452	0.05965
509	0.06836	0.06386
508	0.07252	0.06829
507	0.07673	0.07274
506	0.08132	0.07757
505	0.08576	0.08233
504	0.09094	0.08749
503	0.09604	0.09307
502	0.10125	0.09856
501	0.10681	0.10428
500	0.11235	0.11009
499	0.11815	0.11594
498	0.12427	0.12195
497	0.13057	0.12845
496	0.13675	0.13468
495	0.14332	0.14129
494	0.1498	0.14774
493	0.15642	0.1544
492	0.16329	0.16104
491	0.1696	0.16749
490	0.17604	0.17384
489	0.18213	0.18
488	0.18784	0.18577
487	0.19315	0.19106
486	0.19777	0.19583
485	0.20168	0.19973
484	0.20482	0.20284
483	0.20755	0.20554
482	0.20964	0.20762
481	0.21137	0.20938
480	0.21277	0.21052
479	0.21402	0.21165
478	0.2149	0.21253
477	0.21557	0.21318
476	0.21594	0.2135
475	0.21628	0.21386
474	0.21612	0.21367
473	0.21552	0.21306
472	0.21483	0.21228
471	0.21369	0.21097
470	0.21253	0.20962
469	0.21104	0.20813
468	0.20985	0.20674
467	0.20856	0.2054
466	0.20756	0.20421
465	0.20688	0.20336
464	0.20637	0.20278
463	0.20626	0.20238
462	0.2061	0.20219
461	0.20635	0.20228
460	0.20683	0.20254
459	0.20755	0.203
458	0.20853	0.20376
457	0.20956	0.20479
456	0.21102	0.20607
455	0.21271	0.20766
454	0.21491	0.20978
453	0.21766	0.21237
452	0.22108	0.21562
451	0.22528	0.2199
450	0.23006	0.22477
449	0.23587	0.23057
448	0.24235	0.23729
447	0.24919	0.24449
446	0.2568	0.25249
445	0.2646	0.26092
444	0.27248	0.26947
443	0.28024	0.27773
442	0.2871	0.2852
441	0.29311	0.29174
440	0.29795	0.29722
439	0.30178	0.30158
438	0.30455	0.30479
437	0.3064	0.30681
436	0.30726	0.30794
435	0.30682	0.30786
434	0.30544	0.30665
433	0.30316	0.30435
432	0.29976	0.30088
431	0.2957	0.29646
430	0.29106	0.29139
429	0.28618	0.28601
428	0.28115	0.28043
427	0.27646	0.27522
426	0.27184	0.27007
425	0.2677	0.26537
424	0.26401	0.26118
423	0.26075	0.25722
422	0.25795	0.25405
421	0.25527	0.25111
420	0.25275	0.2483
419	0.25054	0.24575
418	0.24796	0.24296
417	0.24531	0.24004
416	0.2423	0.23699
415	0.2391	0.23364
414	0.23576	0.23005
413	0.23203	0.22607
412	0.22817	0.22181
411	0.22382	0.21727
410	0.21913	0.2124
409	0.21446	0.20739
408	0.20959	0.20226
407	0.20447	0.19692
406	0.19933	0.19161
405	0.19455	0.18643
404	0.18979	0.18148
403	0.18537	0.17663
402	0.18123	0.17226
401	0.1772	0.16811
400	0.17411	0.16469
	--	--

## Sheet: Figure 1B
Wavelength (nm)	npq4/stt7-9 pH 5.5	npq4/stt7-9 pH 7.5
800	0	0
799	0.000222236	0.00012964
798	5.12302e-05	-1.94907e-05
797	0.00020808	0.000195742
796	0.000138938	9.40263e-05
795	0.000180066	0.000247926
794	0.000268251	0.000203699
793	0.000158816	0.00021249
792	0.000398159	0.000291944
791	0.000409842	0.00033462
790	0.000311911	0.000363976
789	0.000224501	0.000265509
788	0.000327498	0.000442892
787	0.000213504	0.000312209
786	0.000184834	0.000240713
785	0.000294894	0.000411987
784	0.000238419	0.000247508
783	0.000286818	0.000455201
782	0.000244588	0.00034982
781	0.000300825	0.000475973
780	0.000268042	0.000499457
779	0.000486165	0.000662535
778	0.00026834	0.000522792
777	0.000359148	0.00061509
776	0.00028336	0.000490874
775	0.000365645	0.000614703
774	0.000286818	0.00073278
773	0.000430465	0.000818253
772	0.000373006	0.000782311
771	0.000367522	0.00105
770	0.00036332	0.000976235
769	0.000444144	0.00106
768	0.000501215	0.00108
767	0.000450671	0.00113
766	0.000487179	0.00122
765	0.000329554	0.00107
764	0.000299573	0.00116
763	0.000484437	0.00135
762	0.000441611	0.00135
761	0.000458628	0.00133
760	0.000421345	0.00136
759	0.000604391	0.00148
758	0.000556231	0.00159
757	0.000659019	0.00172
756	0.000522703	0.00163
755	0.000593662	0.00174
754	0.000553042	0.00176
753	0.000563234	0.00179
752	0.000588864	0.00184
751	0.00069353	0.00193
750	0.000755578	0.00195
749	0.000697732	0.00204
748	0.000672072	0.0021
747	0.000758022	0.00219
746	0.000803411	0.0023
745	0.000854671	0.00242
744	0.000910282	0.00241
743	0.00091669	0.00246
742	0.000865996	0.00247
741	0.00077492	0.00262
740	0.000949293	0.00265
739	0.000997365	0.0028
738	0.00109	0.0028
737	0.00115	0.00281
736	0.0012	0.00279
735	0.00112	0.00282
734	0.00135	0.0029
733	0.00133	0.00282
732	0.00133	0.00278
731	0.0015	0.00279
730	0.0015	0.00285
729	0.00157	0.00287
728	0.0017	0.00298
727	0.00178	0.00293
726	0.0019	0.0031
725	0.00211	0.00323
724	0.00218	0.00333
723	0.0022	0.0034
722	0.0023	0.00347
721	0.00254	0.00367
720	0.00279	0.00386
719	0.00295	0.00398
718	0.00324	0.00419
717	0.00347	0.00443
716	0.00363	0.00457
715	0.00395	0.00497
714	0.00437	0.00537
713	0.0046	0.00571
712	0.00521	0.00615
711	0.00552	0.00653
710	0.00612	0.00706
709	0.00673	0.00766
708	0.00754	0.00839
707	0.00828	0.0092
706	0.00921	0.01011
705	0.01016	0.01102
704	0.01134	0.01232
703	0.01257	0.01358
702	0.01414	0.01513
701	0.01594	0.01688
700	0.01793	0.01896
699	0.02022	0.02126
698	0.02274	0.02389
697	0.02589	0.0271
696	0.02936	0.03067
695	0.03333	0.03479
694	0.03815	0.03965
693	0.04366	0.0452
692	0.05005	0.0518
691	0.05778	0.05948
690	0.06658	0.06858
689	0.07709	0.07915
688	0.08897	0.09102
687	0.10242	0.1041
686	0.11732	0.11847
685	0.13319	0.13346
684	0.14972	0.14878
683	0.16579	0.16335
682	0.18077	0.17655
681	0.19374	0.18759
680	0.2037	0.19574
679	0.21078	0.2015
678	0.21502	0.20494
677	0.21717	0.20682
676	0.21797	0.20778
675	0.21804	0.20825
674	0.21792	0.20853
673	0.21748	0.20817
672	0.21661	0.20734
671	0.21486	0.20552
670	0.21176	0.20247
669	0.20724	0.19791
668	0.20118	0.19207
667	0.19373	0.18485
666	0.18532	0.17694
665	0.17618	0.16848
664	0.16691	0.15997
663	0.15805	0.15189
662	0.14956	0.14413
661	0.14224	0.13754
660	0.13603	0.13178
659	0.13105	0.1272
658	0.12723	0.12371
657	0.12457	0.1213
656	0.1231	0.11989
655	0.12233	0.11913
654	0.12212	0.11873
653	0.12195	0.11824
652	0.12145	0.11745
651	0.12014	0.11602
650	0.11769	0.1135
649	0.11418	0.11009
648	0.1097	0.10573
647	0.10421	0.10065
646	0.09838	0.09528
645	0.09246	0.08977
644	0.08682	0.08454
643	0.08171	0.07977
642	0.07702	0.07535
641	0.07294	0.07148
640	0.06924	0.06798
639	0.06614	0.06504
638	0.06374	0.06274
637	0.06167	0.06087
636	0.06014	0.05937
635	0.05884	0.05818
634	0.05806	0.0574
633	0.05743	0.05673
632	0.05709	0.05637
631	0.05706	0.05622
630	0.057	0.05627
629	0.0571	0.05631
628	0.05713	0.05626
627	0.05724	0.05638
626	0.05727	0.05635
625	0.05725	0.05631
624	0.05726	0.0562
623	0.05708	0.05605
622	0.05669	0.05581
621	0.05651	0.05555
620	0.05588	0.05503
619	0.05552	0.05453
618	0.05502	0.05407
617	0.05446	0.05362
616	0.05383	0.05299
615	0.05321	0.05252
614	0.05266	0.05193
613	0.05201	0.05129
612	0.05148	0.05084
611	0.05106	0.05037
610	0.05049	0.04993
609	0.05001	0.04953
608	0.04957	0.04903
607	0.0492	0.04862
606	0.04876	0.04829
605	0.04821	0.04777
604	0.04786	0.04736
603	0.04738	0.04702
602	0.04697	0.0467
601	0.04671	0.04636
600	0.04621	0.04595
599	0.04593	0.04563
598	0.04562	0.04531
597	0.04535	0.04509
596	0.04497	0.04476
595	0.04471	0.04446
594	0.04441	0.04412
593	0.04405	0.04382
592	0.04363	0.0435
591	0.04329	0.043
590	0.04287	0.04266
589	0.04239	0.0423
588	0.04185	0.04177
587	0.04135	0.04133
586	0.04083	0.04094
585	0.0405	0.04043
584	0.03992	0.03988
583	0.03953	0.03963
582	0.03904	0.03922
581	0.03849	0.03861
580	0.03812	0.03814
579	0.03759	0.03784
578	0.0372	0.03731
577	0.03659	0.03692
576	0.03615	0.03644
575	0.03554	0.03584
574	0.03493	0.03525
573	0.03435	0.03463
572	0.03364	0.03409
571	0.03306	0.03349
570	0.03237	0.03288
569	0.03184	0.03229
568	0.03114	0.03166
567	0.03052	0.03121
566	0.02997	0.03065
565	0.02957	0.03023
564	0.02907	0.02982
563	0.0287	0.02949
562	0.02832	0.02918
561	0.02806	0.02902
560	0.02785	0.02863
559	0.02777	0.02859
558	0.02753	0.02853
557	0.02755	0.02842
556	0.02744	0.02844
555	0.02731	0.02845
554	0.02743	0.02852
553	0.02742	0.02864
552	0.0275	0.02861
551	0.02768	0.02871
550	0.02779	0.02887
549	0.02797	0.02904
548	0.02804	0.02908
547	0.0282	0.02937
546	0.02849	0.02959
545	0.02864	0.02987
544	0.02883	0.03002
543	0.02895	0.03008
542	0.02918	0.03035
541	0.0294	0.03058
540	0.02956	0.03077
539	0.02971	0.03093
538	0.02995	0.03118
537	0.03026	0.03142
536	0.03055	0.03167
535	0.03096	0.03207
534	0.03142	0.03249
533	0.03198	0.03294
532	0.03251	0.03347
531	0.03314	0.03414
530	0.03381	0.03468
529	0.03473	0.03552
528	0.03565	0.03635
527	0.03661	0.03741
526	0.03778	0.03847
525	0.03907	0.0396
524	0.04052	0.04083
523	0.04223	0.04233
522	0.04404	0.04411
521	0.04608	0.04594
520	0.0482	0.04798
519	0.05064	0.05007
518	0.05303	0.05232
517	0.05599	0.05496
516	0.05904	0.05767
515	0.06212	0.06055
514	0.06568	0.06381
513	0.06919	0.0671
512	0.073	0.0705
511	0.07709	0.07425
510	0.08138	0.07816
509	0.08583	0.08229
508	0.09044	0.08661
507	0.09522	0.09103
506	0.10043	0.09578
505	0.10544	0.10044
504	0.11091	0.10579
503	0.11676	0.11117
502	0.12259	0.11668
501	0.12883	0.12257
500	0.13521	0.12855
499	0.14165	0.13478
498	0.1484	0.14136
497	0.15566	0.1483
496	0.16293	0.15523
495	0.17068	0.16272
494	0.17841	0.1702
493	0.18643	0.17807
492	0.19477	0.18615
491	0.20274	0.19394
490	0.21092	0.20181
489	0.21888	0.20953
488	0.22652	0.21681
487	0.23376	0.22362
486	0.24017	0.22972
485	0.24577	0.23495
484	0.25049	0.23935
483	0.25451	0.24348
482	0.25779	0.24679
481	0.26059	0.24961
480	0.26269	0.25176
479	0.26468	0.25371
478	0.26633	0.25539
477	0.26751	0.25667
476	0.26828	0.25762
475	0.26888	0.25832
474	0.26868	0.25827
473	0.26781	0.25754
472	0.26646	0.25647
471	0.26449	0.25462
470	0.26205	0.25252
469	0.25938	0.25009
468	0.25669	0.24764
467	0.25399	0.24505
466	0.25145	0.24263
465	0.24936	0.24066
464	0.2476	0.23891
463	0.24626	0.23754
462	0.24519	0.2366
461	0.24467	0.23609
460	0.24447	0.23593
459	0.24472	0.23638
458	0.24567	0.23722
457	0.2471	0.23863
456	0.24913	0.24075
455	0.25184	0.24349
454	0.25552	0.24717
453	0.26012	0.25167
452	0.26591	0.25742
451	0.27302	0.26434
450	0.28088	0.27204
449	0.29011	0.28118
448	0.30016	0.291
447	0.31103	0.30134
446	0.32267	0.31239
445	0.3347	0.32361
444	0.34668	0.33493
443	0.35794	0.34531
442	0.368	0.3546
441	0.37659	0.36247
440	0.38351	0.36868
439	0.38871	0.37339
438	0.39227	0.37667
437	0.39421	0.37851
436	0.39499	0.37913
435	0.39429	0.37819
434	0.39193	0.37581
433	0.38846	0.37242
432	0.38339	0.36779
431	0.37743	0.3621
430	0.37074	0.35593
429	0.36364	0.34951
428	0.35639	0.34292
427	0.3498	0.33678
426	0.34344	0.33106
425	0.33769	0.32593
424	0.33274	0.32152
423	0.32822	0.3174
422	0.32461	0.3141
421	0.32132	0.3111
420	0.31831	0.30832
419	0.31541	0.30569
418	0.31228	0.30279
417	0.30891	0.29971
416	0.30525	0.29611
415	0.30107	0.2923
414	0.29653	0.28794
413	0.29145	0.28319
412	0.28606	0.27809
411	0.28024	0.27268
410	0.27414	0.2667
409	0.26773	0.26066
408	0.26129	0.25445
407	0.25446	0.24805
406	0.2477	0.24179
405	0.24143	0.23595
404	0.23535	0.23014
403	0.22946	0.22475
402	0.22404	0.21974
401	0.21918	0.21516
400	0.21523	0.21144
--	--	--
ck
ck
采集时间:2024/1/31 10:55:39
操作员姓名 :
Scan 版本6.2.0.1588
参数清单:
仪器 Cary 4000
仪器版本 3.00
方法日志 :
方法名称:
日期/时间标记:2024/1/31 10:53:07
方法修改:
ConcentrationReportSelected 更改：2024/1/31 10:53:07
ConcentrationReportSelected 更改：2024/1/31 10:53:07
MCAReportSelected 更改：2024/1/31 10:53:07
MCAReportSelected 更改：2024/1/31 10:53:07
X Stop nm 更改：2024/1/31 10:53:44
UVVIS Scan Rate nm 更改：2024/1/31 10:53:44
Measurement Mode 更改：2024/1/31 10:53:44
Sipper Type 更改：2024/1/31 10:53:44
Beam mode 更改：2024/1/31 10:53:46
最终方法修改
<当前波长>
<狭缝高度>
<带宽 (nm)>
<能量>
--
stt7-9-ph5.5
stt7-9-ph5.5
采集时间:2024/1/31 11:00:10
操作员姓名 :
Scan 版本6.2.0.1588
参数清单:
仪器 Cary 4000
仪器版本 3.00
方法日志 :
方法名称:
日期/时间标记:2024/1/31 10:53:07
方法修改:
ConcentrationReportSelected 更改：2024/1/31 10:53:07
ConcentrationReportSelected 更改：2024/1/31 10:53:07
MCAReportSelected 更改：2024/1/31 10:53:07
MCAReportSelected 更改：2024/1/31 10:53:07
X Stop nm 更改：2024/1/31 10:53:44
UVVIS Scan Rate nm 更改：2024/1/31 10:53:44
Measurement Mode 更改：2024/1/31 10:53:44
Sipper Type 更改：2024/1/31 10:53:44
Beam mode 更改：2024/1/31 10:53:46
最终方法修改
<当前波长>
<狭缝高度>
<带宽 (nm)>
<能量>
--
npq4stt7-9-5.5
npq4stt7-9-5.5
采集时间:2024/1/31 11:08:59
操作员姓名 :
Scan 版本6.2.0.1588
参数清单:
仪器 Cary 4000
仪器版本 3.00
方法日志 :
方法名称:
日期/时间标记:2024/1/31 10:53:07
方法修改:
ConcentrationReportSelected 更改：2024/1/31 10:53:07
ConcentrationReportSelected 更改：2024/1/31 10:53:07
MCAReportSelected 更改：2024/1/31 10:53:07
MCAReportSelected 更改：2024/1/31 10:53:07
X Stop nm 更改：2024/1/31 10:53:44
UVVIS Scan Rate nm 更改：2024/1/31 10:53:44
Measurement Mode 更改：2024/1/31 10:53:44
Sipper Type 更改：2024/1/31 10:53:44
Beam mode 更改：2024/1/31 10:53:46
最终方法修改
<当前波长>
<狭缝高度>
<带宽 (nm)>
<能量>
--
npq4stt7-9-7.5
npq4stt7-9-7.5
采集时间:2024/1/31 11:15:07
操作员姓名 :
Scan 版本6.2.0.1588
参数清单:
仪器 Cary 4000
仪器版本 3.00
方法日志 :
方法名称:
日期/时间标记:2024/1/31 10:53:07
方法修改:
ConcentrationReportSelected 更改：2024/1/31 10:53:07
ConcentrationReportSelected 更改：2024/1/31 10:53:07
MCAReportSelected 更改：2024/1/31 10:53:07
MCAReportSelected 更改：2024/1/31 10:53:07
X Stop nm 更改：2024/1/31 10:53:44
UVVIS Scan Rate nm 更改：2024/1/31 10:53:44
Measurement Mode 更改：2024/1/31 10:53:44
Sipper Type 更改：2024/1/31 10:53:44
Beam mode 更改：2024/1/31 10:53:46
最终方法修改
<当前波长>
<狭缝高度>
<带宽 (nm)>
<能量>
--
stt7-9-7.5
stt7-9-7.5
采集时间:2024/1/31 11:17:04
操作员姓名 :
Scan 版本6.2.0.1588
参数清单:
仪器 Cary 4000
仪器版本 3.00
方法日志 :
方法名称:
日期/时间标记:2024/1/31 10:53:07
方法修改:
ConcentrationReportSelected 更改：2024/1/31 10:53:07
ConcentrationReportSelected 更改：2024/1/31 10:53:07
MCAReportSelected 更改：2024/1/31 10:53:07
MCAReportSelected 更改：2024/1/31 10:53:07
X Stop nm 更改：2024/1/31 10:53:44
UVVIS Scan Rate nm 更改：2024/1/31 10:53:44
Measurement Mode 更改：2024/1/31 10:53:44
Sipper Type 更改：2024/1/31 10:53:44
Beam mode 更改：2024/1/31 10:53:46
最终方法修改
<当前波长>
<狭缝高度>
<带宽 (nm)>
<能量>
--
DI-stt7-9-5.5
DI-stt7-9-5.5
采集时间:2024/1/31 11:21:02
操作员姓名 :
Scan 版本6.2.0.1588
参数清单:
仪器 Cary 4000
仪器版本 3.00
方法日志 :
方法名称:
日期/时间标记:2024/1/31 10:53:07
方法修改:
ConcentrationReportSelected 更改：2024/1/31 10:53:07
ConcentrationReportSelected 更改：2024/1/31 10:53:07
MCAReportSelected 更改：2024/1/31 10:53:07
MCAReportSelected 更改：2024/1/31 10:53:07
X Stop nm 更改：2024/1/31 10:53:44
UVVIS Scan Rate nm 更改：2024/1/31 10:53:44
Measurement Mode 更改：2024/1/31 10:53:44
Sipper Type 更改：2024/1/31 10:53:44
Beam mode 更改：2024/1/31 10:53:46
最终方法修改
<当前波长>
<狭缝高度>
<带宽 (nm)>
<能量>
--
DI-npq4stt7-9-5.5
DI-npq4stt7-9-5.5
采集时间:2024/1/31 11:23:13
操作员姓名 :
Scan 版本6.2.0.1588
参数清单:
仪器 Cary 4000
仪器版本 3.00
方法日志 :
方法名称:
日期/时间标记:2024/1/31 10:53:07
方法修改:
ConcentrationReportSelected 更改：2024/1/31 10:53:07
ConcentrationReportSelected 更改：2024/1/31 10:53:07
MCAReportSelected 更改：2024/1/31 10:53:07
MCAReportSelected 更改：2024/1/31 10:53:07
X Stop nm 更改：2024/1/31 10:53:44
UVVIS Scan Rate nm 更改：2024/1/31 10:53:44
Measurement Mode 更改：2024/1/31 10:53:44
Sipper Type 更改：2024/1/31 10:53:44
Beam mode 更改：2024/1/31 10:53:46
最终方法修改
<当前波长>
<狭缝高度>
<带宽 (nm)>
<能量>
--
DI-stt7-9-7.5
DI-stt7-9-7.5
采集时间:2024/1/31 12:17:53
操作员姓名 :
Scan 版本6.2.0.1588
参数清单:
仪器 Cary 4000
仪器版本 3.00
方法日志 :
方法名称:
日期/时间标记:2024/1/31 10:53:07
方法修改:
ConcentrationReportSelected 更改：2024/1/31 10:53:07
ConcentrationReportSelected 更改：2024/1/31 10:53:07
MCAReportSelected 更改：2024/1/31 10:53:07
MCAReportSelected 更改：2024/1/31 10:53:07
X Stop nm 更改：2024/1/31 10:53:44
UVVIS Scan Rate nm 更改：2024/1/31 10:53:44
Measurement Mode 更改：2024/1/31 10:53:44
Sipper Type 更改：2024/1/31 10:53:44
Beam mode 更改：2024/1/31 10:53:46
最终方法修改
<当前波长>
<狭缝高度>
<带宽 (nm)>
<能量>
--
DI-npq4stt7-9-7.5
DI-npq4stt7-9-7.5
采集时间:2024/1/31 12:19:20
操作员姓名 :
Scan 版本6.2.0.1588
参数清单:
仪器 Cary 4000
仪器版本 3.00
方法日志 :
方法名称:
日期/时间标记:2024/1/31 10:53:07
方法修改:
ConcentrationReportSelected 更改：2024/1/31 10:53:07
ConcentrationReportSelected 更改：2024/1/31 10:53:07
MCAReportSelected 更改：2024/1/31 10:53:07
MCAReportSelected 更改：2024/1/31 10:53:07
X Stop nm 更改：2024/1/31 10:53:44
UVVIS Scan Rate nm 更改：2024/1/31 10:53:44
Measurement Mode 更改：2024/1/31 10:53:44
Sipper Type 更改：2024/1/31 10:53:44
Beam mode 更改：2024/1/31 10:53:46
最终方法修改
<当前波长>
<狭缝高度>
<带宽 (nm)>
<能量>

## Sheet: Figure 1C
Wavelength	Normalized fluorescence	Normalized fluorescence
(nm)
	stt7-9 pH 5.5	stt7-9 pH 7.5
600	3695.19	1573.1
601	3529.52	1776.27
602	3319.08	2007.42
603	3081.25	1479.84
604	3477.4	1763.03
605	4074.23	1929.18
606	3400.49	2235.6
607	3723.96	1865.32
608	3982.53	1904.52
609	4046.08	1897.46
610	3995.59	2323.18
611	4420.98	2184.87
612	4405.46	2167.87
613	4553.67	1961.52
614	4011.87	2140.35
615	4538.08	2132.72
616	4896.65	2202.81
617	4859.53	2474.59
618	5155.85	2552.21
619	6079.72	2652.45
620	5881.32	2452.57
621	6540.64	2628.9
622	6829.55	3126.5
623	7838.28	3380.54
624	8157.05	3135.43
625	8243.17	3204.61
626	8972.97	3356.69
627	8873.13	3644.14
628	9676.06	3980.92
629	10466.2	4848.33
630	11462.4	4350.81
631	13278.3	4947.37
632	13815.6	5695.89
633	15430.1	5638.96
634	16975.1	6712.6
635	19090.5	7173.27
636	22087	7745.43
637	24304.8	9141.01
638	28302.9	9390.91
639	33516	11892.2
640	39109.4	13870.2
641	45181.5	16096.3
642	51622.1	18303.8
643	61391.6	22389
644	71559.1	25024.7
645	84526.6	28819.1
646	101249	35379.6
647	113912	42632.8
648	137710	50578.9
649	161847	58316
650	184473	67941.8
651	209037	76057
652	233099	86742.7
653	262010	96959.6
654	281256	105178
655	314515	120891
656	351068	131939
657	396140	146430
658	442687	167702
659	499761	189781
660	578415	220404
661	659791	255828
662	766024	296479
663	882546	341643
664	1.02943e+06	395262
665	1.20134e+06	466077
666	1.38973e+06	545306
667	1.61722e+06	616568
668	1.86009e+06	716475
669	2.09999e+06	808552
670	2.36944e+06	921643
671	2.65762e+06	1.02787e+06
672	2960318	1.1377e+06
673	3274410	1.25837e+06
674	3.59209e+06	1.38332e+06
675	3.95806e+06	1.51435e+06
676	4336791	1.65826e+06
677	4.73094e+06	1.8054e+06
678	5139138	1.94442e+06
679	5511777	2.08459e+06
680	5.87601e+06	2.18897e+06
681	6.12685e+06	2.25453e+06
682	6.18454e+06	2.27772e+06
683	6189470	2.24643e+06
684	6009318	2.17069e+06
685	5.70427e+06	2.05702e+06
686	5359376	1.91415e+06
687	4912663	1.76336e+06
688	4483452	1.59207e+06
689	4.04431e+06	1.45206e+06
690	3.62458e+06	1.3119e+06
691	3.26133e+06	1.16335e+06
692	2.91448e+06	1.05738e+06
693	2.61129e+06	952286
694	2360650	871499
695	2.13938e+06	793630
696	1.95436e+06	726023
697	1.78398e+06	679842
698	1.6536e+06	621446
699	1.54005e+06	582826
700	1.4446e+06	555312
701	1.35678e+06	515887
702	1.26814e+06	486415
703	1.19546e+06	457410
704	1.1316e+06	436628
705	1.08334e+06	423901
706	1.03763e+06	408833
707	988755	389419
708	959915	381727
709	927255	368634
710	906906	357413
711	889410	342128
712	858364	342150
713	845354	342662
714	827658	328816
715	831376	322797
716	818518	315002
717	803642	323937
718	811182	309809
719	813438	329302
720	794459	313776
721	817434	315186
722	799151	313880
723	805868	310016
724	804701	316285
725	807259	315618
726	797538	318243
727	799542	322121
728	804382	313087
729	820304	318256
730	816309	321360
731	831155	331390
732	829857	336335
733	839766	330494
734	840126	332608
735	855904	329597
736	835588	331673
737	839288	328479
738	860809	339619
739	849701	330068
740	854447	332724
741	852058	332677
742	818110	329756
743	829602	316317
744	811433	315699
745	816462	314816
746	788145	303447
747	768549	302402
748	743727	296526
749	732534	288673
750	713727	280509
751	696352	268249
752	671518	258954
753	633639	244853
754	625224	238832
755	587995	227097
756	570324	221458
757	552096	218150
758	535005	205679
759	504507	198178
760	485842	194652
761	466470	183465
762	451978	173253
763	428404	164880
764	404880	160085
765	381616	151784
766	369294	143691
767	357744	141276
768	338980	130432
769	316601	123462
770	298263	117197
771	286983	113196
772	265285	102090
773	256807	100665
774	238301	92809.5
775	228772	90624.5
776	213266	86695
777	212088	79161.9
778	197091	76192.9
779	190148	77228.7
780	182620	70434.4
781	176128	68968.2
782	167557	68332.1
783	160631	61981.7
784	154989	65056.6
785	149583	62931.9
786	146453	58443.4
787	142123	55253.6
788	141601	51908.7
789	134832	55790.1
790	129927	58329.1
791	131285	53471.9
792	122097	53381
793	126231	51079.7
794	123636	52262.2
795	124771	50708.3
796	116230	50415.1
797	119592	46746.1
798	114964	46584.1
799	112895	48305.6
800	112228	46629.7

## Sheet: Figure 1D
Wavelength (nm)	npq4/stt7-9 pH 7.5	npq4/stt7-9 pH 5.5
600	2966.56	2819.89
601	3023.28	2866.91
602	2825.73	3159.92
603	3312.7	2782.02
604	3174.9	2983.03
605	3235.06	2838.32
606	3235.82	3003.05
607	3296.37	3048.61
608	3706.66	3349.77
609	3360.46	3975.34
610	3998.31	3051.66
611	3167.85	3433.52
612	3766.27	3687.02
613	3975.26	3575.43
614	4071.11	3375.11
615	4177.42	3889.54
616	4237.26	3993.61
617	4312.26	4037.75
618	4359.64	4097.19
619	4938.74	4212.8
620	5298.38	4737.46
621	4933.53	4994.73
622	5264.6	5479.71
623	5738.37	5563.13
624	5803.82	5526.53
625	6369.06	6233.33
626	6846.11	6460.03
627	6743.29	8530.17
628	7699.4	7443.39
629	8520.58	8449.24
630	9330.8	8741.45
631	10015.2	10133.8
632	10777.6	10117.4
633	11629.3	11813.8
634	12130.8	12555.5
635	13746.5	14046
636	16844.5	15265.2
637	18168.2	17972.7
638	19265.1	20628.7
639	24054.7	23024.9
640	27234.2	28738.9
641	31815.2	31009.9
642	36621.1	37514.7
643	43378.6	45412
644	51788.5	52654.9
645	62710	64197.6
646	73001.4	72992.1
647	87270	85790.2
648	102263	102628
649	118338	117741
650	134472	132573
651	155310	152350
652	176134	167876
653	193986	189654
654	216715	208891
655	237064	229955
656	265865	256192
657	294027	290157
658	338324	323984
659	378329	367162
660	437811	415402
661	500424	481281
662	574832	551279
663	675523	641509
664	783371	746402
665	913253	863870
666	1.05742e+06	992670
667	1217680	1144151
668	1.39061e+06	1301180
669	1584058	1.47894e+06
670	1.7808e+06	1.65372e+06
671	1.99455e+06	1.85223e+06
672	2.2157e+06	2.03899e+06
673	2.43485e+06	2.24027e+06
674	2689971	2.4603e+06
675	2965925	2.70026e+06
676	3.24469e+06	2.95392e+06
677	3.5351e+06	3.21238e+06
678	3820571	3472043
679	4.0858e+06	3.72925e+06
680	4347362	3.94256e+06
681	4.49127e+06	4.07368e+06
682	4.52285e+06	4.1536e+06
683	4476516	4099516
684	4.30931e+06	3989446
685	4098122	3.79513e+06
686	3.81653e+06	3.54476e+06
687	3.49788e+06	3.2978e+06
688	3181895	3.02303e+06
689	2.86475e+06	2.73509e+06
690	2.5986e+06	2485488
691	2.3471e+06	2.24215e+06
692	2.1112e+06	2.0392e+06
693	1.89427e+06	1.85095e+06
694	1.7358e+06	1.68572e+06
695	1.58609e+06	1.5476e+06
696	1.46579e+06	1.41781e+06
697	1352768	1.3095e+06
698	1.27844e+06	1.22602e+06
699	1.19667e+06	1.14674e+06
700	1.1116e+06	1072633
701	1.04722e+06	1.01268e+06
702	993169	970702
703	946612	909009
704	897170	869561
705	865630	834494
706	822087	800236
707	804154	776830
708	758265	746382
709	757042	719047
710	730524	704881
711	707665	692059
712	706951	670199
713	682165	648975
714	683442	652964
715	675601	646389
716	666534	629512
717	658729	634138
718	652066	635620
719	659676	623833
720	658786	625196
721	650771	628639
722	649681	629154
723	646612	620158
724	649076	619393
725	645419	617518
726	648736	621137
727	634678	621164
728	658748	617106
729	660361	631136
730	653903	631298
731	661671	630721
732	672717	638020
733	680323	644539
734	677424	637228
735	680427	642250
736	672994	654697
737	690601	652972
738	675605	640176
739	686065	631773
740	669978	633805
741	668284	631500
742	665579	619982
743	640346	614560
744	658706	618800
745	631507	603105
746	621170	587888
747	610039	572312
748	593089	567313
749	570648	528034
750	562597	528401
751	535475	510738
752	524968	504101
753	512794	478459
754	489191	460826
755	462770	446660
756	450327	424103
757	437656	414719
758	423622	389060
759	403989	379657
760	380700	374060
761	363716	358539
762	347325	339609
763	340439	320592
764	326165	308093
765	312015	294211
766	292438	271896
767	278941	270085
768	262101	260534
769	254066	237794
770	220639	231692
771	225831	210883
772	211898	199447
773	205186	194209
774	188587	179881
775	180636	176948
776	162900	160387
777	160654	154791
778	154845	150638
779	153155	149818
780	139070	134852
781	138393	129829
782	132804	126642
783	125362	126817
784	133715	128234
785	121054	115827
786	120538	115187
787	117717	105022
788	119080	109356
789	110415	111806
790	110147	98244.7
791	104427	100286
792	111353	105480
793	106909	97992.1
794	106803	94515.4
795	97630.1	94272.3
796	105363	87158.3
797	97793.2	88606.8
798	99469.7	86352.9
799	91982.7	90738.4
800	95504.2	87640.1

## Sheet: Figure 2A
0.0 4.99568634E+0002 5.01205963E+0002 5.02843231E+0002 5.04480438E+0002 5.06117645E+0002 5.07754791E+0002 5.09391907E+0002 5.11028992E+0002 5.12666016E+0002 5.14303040E+0002 5.15939941E+0002 5.17576904E+0002 5.19213684E+0002 5.20850525E+0002 5.22487366E+0002 5.24124084E+0002 5.25760803E+0002 5.27397400E+0002 5.29034058E+0002 5.30670654E+0002 5.32307190E+0002 5.33943665E+0002 5.35580078E+0002 5.37…
-1.00070049E+0000 -1.80834384E-0002 -8.59082404E-0002 -5.89089230E-0002 -9.47686229E-0002 -1.48113596E-0001 -1.11858924E-0001 -9.92409077E-0002 -6.95982229E-0002 -6.88202715E-0002 -7.61439721E-0002 -7.39057272E-0002 -6.89549844E-0002 -6.34218098E-0002 -6.07771897E-0002 -5.48673256E-0002 -5.16262707E-0002 -5.27526075E-0002 -5.23944404E-0002 -4.45631578E-0002 -4.22514348E-0002 -3.81381513E-0002 -3.…
-9.50665466E-0001 8.04230729E-0002 -6.33224531E-0002 -3.29472102E-0004 -3.19433700E-0002 -9.83662415E-0002 -1.08887245E-0001 -1.06039073E-0001 -7.10949073E-0002 -6.79175331E-0002 -6.91844348E-0002 -6.53712891E-0002 -6.04265270E-0002 -5.97903986E-0002 -6.20964260E-0002 -5.70178506E-0002 -4.93846139E-0002 -4.88785250E-0002 -4.45477296E-0002 -3.90826738E-0002 -3.85594676E-0002 -3.54701312E-0002 -3.7…
-9.00630441E-0001 2.19658341E-0001 -1.03156041E-0001 -3.85413300E-0002 -2.34360789E-0002 -1.32978260E-0002 1.42258830E-0002 -2.30197870E-0003 2.26428048E-0002 5.77339237E-0003 6.63608590E-0003 6.48750195E-0003 1.48323156E-0002 1.18224422E-0002 1.35632919E-0002 1.01139832E-0002 1.38823006E-0002 1.09041043E-0002 1.29998959E-0002 1.27033053E-0002 8.95230312E-0003 8.53814671E-0003 5.69437711E-0003 8.…
-8.50595417E-0001 -2.98540563E-0002 -2.45001157E-0001 -1.09430338E-0001 -4.16534840E-0002 -9.82618057E-0004 1.47897274E-0002 4.99513262E-0003 3.46816850E-0003 -4.55930923E-0003 4.82673685E-0003 1.87900961E-0002 2.82731244E-0002 2.72400739E-0002 2.55711812E-0002 2.22933684E-0002 2.46859159E-0002 2.37714330E-0002 2.95496051E-0002 3.16101623E-0002 2.87782299E-0002 2.84643366E-0002 2.81314875E-0002 2…
-8.00560392E-0001 -1.48258570E-0001 -4.01716772E-0002 9.72735805E-0002 7.40994122E-0002 1.73201894E-0002 -9.51809699E-0003 -5.76238755E-0002 -2.40290868E-0002 -8.17213913E-0003 3.49937450E-0004 -1.72056456E-0003 2.23532651E-0003 3.96898439E-0003 3.10203073E-0003 5.11999020E-0003 7.61120079E-0003 1.22682507E-0002 1.75413917E-0002 2.07366576E-0002 1.96962634E-0002 1.68561223E-0002 1.46213642E-0002 …
-7.50525368E-0001 -4.91421733E-0002 -2.11953787E-0001 -5.00944312E-0002 -7.81066483E-0003 5.60748113E-0002 4.15140631E-0002 4.05878983E-0002 2.94169162E-0002 3.53159365E-0002 3.28543836E-0002 2.81348409E-0002 2.94883350E-0002 3.64104391E-0002 3.39635942E-0002 3.64803086E-0002 3.41200914E-0002 3.08200060E-0002 3.20132063E-0002 3.32701663E-0002 3.38174656E-0002 3.09838080E-0002 2.62850262E-0002 2.2…
-7.00490343E-0001 6.78764081E-0002 -2.57430881E-0002 4.15475836E-0002 2.09328928E-0002 -3.86865510E-0002 -2.13558756E-0002 -3.79293315E-0002 -1.23357900E-0002 6.08497039E-0003 2.27829498E-0002 7.88441033E-0003 2.55494406E-0003 -1.65980665E-0003 -4.33306591E-0003 -3.13307194E-0003 2.51663560E-0003 4.82669391E-0003 7.19294097E-0003 7.11735442E-0003 1.54241487E-0003 -1.64410404E-0003 -6.47893348E-00…
-6.50455319E-0001 1.98132503E-0001 2.08377544E-0001 9.63956589E-0002 8.31946545E-0002 7.41643683E-0003 3.64838850E-0002 -1.95808521E-0002 -8.25737476E-0003 -3.55773459E-0002 -3.88466779E-0002 -5.84169207E-0002 -5.89484873E-0002 -5.72421720E-0002 -6.44954771E-0002 -6.66216115E-0002 -6.44917930E-0002 -6.60620490E-0002 -6.59103566E-0002 -6.30039915E-0002 -6.44397055E-0002 -6.75672885E-0002 -7.329655…
-6.00420294E-0001 3.96055987E-0001 2.89273076E-0001 3.53340993E-0001 2.79751020E-0001 2.81249434E-0001 2.61585302E-0001 2.34373342E-0001 2.16740164E-0001 1.88861657E-0001 1.67148753E-0001 1.30882357E-0001 1.07877784E-0001 8.52048387E-0002 7.05322788E-0002 5.04808241E-0002 3.11379420E-0002 1.08463716E-0002 3.02809232E-0003 3.05703828E-0004 -2.03767161E-0003 -1.73645160E-0003 -2.77863877E-0003 -2.7…
-5.50385270E-0001 4.32418995E-0001 1.11826461E-0001 2.35014146E-0001 2.82039914E-0001 3.34983081E-0001 3.09796480E-0001 3.13911833E-0001 3.54354608E-0001 3.37955379E-0001 3.28856595E-0001 3.13278945E-0001 2.98981250E-0001 2.71840220E-0001 2.45891910E-0001 2.16110831E-0001 1.82254084E-0001 1.45246988E-0001 1.13473454E-0001 8.83181779E-0002 6.40877804E-0002 4.71009731E-0002 3.17307740E-0002 2.54602…
-5.00350245E-0001 4.11659008E-0001 1.58640428E-0001 1.88761264E-0001 2.35868327E-0001 2.27251807E-0001 2.27646782E-0001 2.69003007E-0001 3.45686516E-0001 3.63897207E-0001 3.86425856E-0001 3.90096253E-0001 3.84090946E-0001 3.81233604E-0001 3.72443803E-0001 3.60330888E-0001 3.41638699E-0001 3.14442780E-0001 2.83096846E-0001 2.47359283E-0001 2.07591901E-0001 1.68598258E-0001 1.32261640E-0001 1.03025…
-4.79502318E-0001 3.96794082E-0001 1.97958195E-0001 2.21714481E-0001 2.84816518E-0001 2.74641155E-0001 2.84037415E-0001 3.23334718E-0001 3.84154012E-0001 4.09850484E-0001 4.23896296E-0001 4.25123255E-0001 4.22973183E-0001 4.32489228E-0001 4.36996892E-0001 4.35613321E-0001 4.23888314E-0001 4.03559953E-0001 3.78108769E-0001 3.46938086E-0001 3.10826399E-0001 2.73283120E-0001 2.35971805E-0001 2.00629…
-4.60739184E-0001 3.18113728E-0001 2.01290523E-0001 2.57284241E-0001 3.10926386E-0001 3.16526971E-0001 3.36378686E-0001 3.52910773E-0001 3.96393510E-0001 4.19045707E-0001 4.27807824E-0001 4.30299989E-0001 4.36229429E-0001 4.49585568E-0001 4.62942481E-0001 4.69062640E-0001 4.63578034E-0001 4.52483944E-0001 4.35419760E-0001 4.15297227E-0001 3.87846241E-0001 3.60156157E-0001 3.29076912E-0001 2.97956…
-4.39891257E-0001 3.15657596E-0001 2.47140138E-0001 3.35659142E-0001 3.48131130E-0001 3.65125055E-0001 3.73514879E-0001 3.60621107E-0001 3.90039058E-0001 4.15819108E-0001 4.24830361E-0001 4.34155828E-0001 4.47085770E-0001 4.62201693E-0001 4.80055808E-0001 4.94222383E-0001 4.94853715E-0001 4.91843960E-0001 4.84212234E-0001 4.77328229E-0001 4.60007396E-0001 4.44026360E-0001 4.20879853E-0001 3.97728…
-4.19043330E-0001 3.42053087E-0001 2.96747722E-0001 3.75647639E-0001 3.24498377E-0001 3.18221616E-0001 3.34459055E-0001 3.38300157E-0001 3.69108688E-0001 3.87239802E-0001 4.02697876E-0001 4.19091577E-0001 4.35238087E-0001 4.47864114E-0001 4.55950435E-0001 4.66423505E-0001 4.65788249E-0001 4.63382271E-0001 4.63693754E-0001 4.62867098E-0001 4.51974877E-0001 4.39838356E-0001 4.24143931E-0001 4.11312…
-4.00280196E-0001 1.53928531E-0001 1.04556826E-0001 1.42961056E-0001 2.06869290E-0001 2.14366874E-0001 2.45365037E-0001 2.47629910E-0001 2.90551225E-0001 3.14601926E-0001 3.31867375E-0001 3.48126764E-0001 3.69764617E-0001 3.82273541E-0001 3.87771154E-0001 3.99802096E-0001 3.97137678E-0001 3.94051882E-0001 3.97182002E-0001 3.98732708E-0001 3.92553466E-0001 3.84545930E-0001 3.77378021E-0001 3.71745…
-3.79432269E-0001 3.04676715E-0001 3.44194457E-0001 4.29633434E-0001 3.34859631E-0001 3.20459419E-0001 2.98483593E-0001 3.13188275E-0001 3.57358779E-0001 3.69930833E-0001 4.02967941E-0001 4.06707643E-0001 4.35072797E-0001 4.40167550E-0001 4.52385248E-0001 4.59682289E-0001 4.62428840E-0001 4.57052444E-0001 4.62636361E-0001 4.57751805E-0001 4.52705414E-0001 4.40105073E-0001 4.36732456E-0001 4.30659…
-3.50245172E-0001 5.87623158E-0001 2.75871076E-0001 2.25362874E-0001 1.95779913E-0001 2.22096514E-0001 2.70945562E-0001 2.53186013E-0001 3.31670996E-0001 3.57868220E-0001 3.78426436E-0001 3.92468356E-0001 4.04201837E-0001 4.11898482E-0001 4.25006235E-0001 4.35870408E-0001 4.44343079E-0001 4.41462698E-0001 4.40715160E-0001 4.35069680E-0001 4.25606419E-0001 4.18284111E-0001 4.11861343E-0001 4.05881…
-3.18973281E-0001 -1.85657939E-0001 -1.31802374E-0001 6.50704456E-0002 5.60820609E-0002 1.41626920E-0001 1.84298475E-0001 2.05825319E-0001 2.41945854E-0001 2.80068784E-0001 3.18148675E-0001 3.51172340E-0001 3.63921822E-0001 3.78453829E-0001 3.91340507E-0001 4.08239508E-0001 4.14810445E-0001 4.18547029E-0001 4.19265123E-0001 4.24298727E-0001 4.18007752E-0001 4.13072903E-0001 4.06937687E-0001 4.026…
-3.00210147E-0001 -1.57023356E-0001 3.04734797E-0004 1.61715686E-0001 1.26687709E-0001 1.68336872E-0001 1.71249485E-0001 1.70401968E-0001 2.07115434E-0001 2.45906481E-0001 2.84070835E-0001 3.10365037E-0001 3.26850585E-0001 3.36726936E-0001 3.43166093E-0001 3.49324323E-0001 3.54572967E-0001 3.59748066E-0001 3.64940407E-0001 3.69033992E-0001 3.63693298E-0001 3.57595838E-0001 3.52197587E-0001 3.4852…
-2.79362220E-0001 9.47632380E-0002 2.34605507E-0001 2.16345380E-0001 1.80204521E-0001 2.20816884E-0001 2.32764992E-0001 2.81918211E-0001 3.08155923E-0001 3.25514939E-0001 3.27963588E-0001 3.37823948E-0001 3.48251866E-0001 3.62530471E-0001 3.71307902E-0001 3.77477661E-0001 3.78904370E-0001 3.79047470E-0001 3.82642495E-0001 3.81961105E-0001 3.74936699E-0001 3.68318785E-0001 3.61162437E-0001 3.55276…
-2.50175123E-0001 1.38416259E-0001 3.45918301E-0001 2.96648263E-0001 3.42632612E-0001 3.46150940E-0001 3.77115430E-0001 3.74407049E-0001 4.06353778E-0001 4.22392312E-0001 4.34280725E-0001 4.45706015E-0001 4.66868848E-0001 4.79766633E-0001 4.87573346E-0001 4.83038310E-0001 4.79905968E-0001 4.76714936E-0001 4.71207002E-0001 4.68547261E-0001 4.61513846E-0001 4.53589225E-0001 4.40168364E-0001 4.29176…
-2.29327196E-0001 2.55298770E-0001 2.71234295E-0001 2.97510846E-0001 2.56615161E-0001 2.76483264E-0001 2.93674649E-0001 2.96500200E-0001 3.38678663E-0001 3.38733852E-0001 3.54723302E-0001 3.64191256E-0001 3.83829159E-0001 4.04135821E-0001 4.20399098E-0001 4.26552240E-0001 4.24873991E-0001 4.22845517E-0001 4.24659007E-0001 4.26463062E-0001 4.23610051E-0001 4.22700538E-0001 4.16583167E-0001 4.12475…
-2.00140098E-0001 2.55069645E-0001 1.73516487E-0001 2.12434553E-0001 2.34629125E-0001 2.27943431E-0001 2.32860092E-0001 2.43203830E-0001 2.94849639E-0001 3.15190531E-0001 3.35448544E-0001 3.67140711E-0001 3.83303779E-0001 4.03803413E-0001 4.15196816E-0001 4.22933690E-0001 4.31572523E-0001 4.34788017E-0001 4.39949822E-0001 4.40102108E-0001 4.38233435E-0001 4.38338639E-0001 4.37162112E-0001 4.31853…
-1.79292171E-0001 1.73222567E-0001 3.65028679E-0002 6.01559510E-0002 1.17087242E-0001 1.70006052E-0001 2.54660012E-0001 2.96046894E-0001 3.39806954E-0001 3.39075411E-0001 3.56620879E-0001 3.87959262E-0001 4.06389617E-0001 4.24952549E-0001 4.37696702E-0001 4.45817451E-0001 4.53227802E-0001 4.50637973E-0001 4.49864448E-0001 4.46636568E-0001 4.43425047E-0001 4.43208089E-0001 4.39990518E-0001 4.34379…
-1.50105074E-0001 1.15177058E-0002 8.96179684E-0002 2.60052820E-0001 2.10609595E-0001 2.20242140E-0001 2.39053654E-0001 2.82548509E-0001 3.27231784E-0001 3.67479661E-0001 3.86576229E-0001 4.01102905E-0001 4.19300659E-0001 4.37272815E-0001 4.44032629E-0001 4.54101067E-0001 4.56205302E-0001 4.53767140E-0001 4.53114657E-0001 4.50833474E-0001 4.46033514E-0001 4.37025999E-0001 4.31079376E-0001 4.21532…
-1.20917976E-0001 1.74038589E-0001 2.28141387E-0001 4.03058326E-0001 4.42572681E-0001 4.00549112E-0001 4.01795339E-0001 3.80087507E-0001 4.33124432E-0001 4.34649561E-0001 4.62815964E-0001 4.64885914E-0001 4.82566080E-0001 4.86222086E-0001 4.95798043E-0001 4.96182968E-0001 4.93999902E-0001 4.87929817E-0001 4.86127919E-0001 4.83089726E-0001 4.72521297E-0001 4.60455634E-0001 4.48641186E-0001 4.41216…
-1.00070049E-0001 1.51282327E-0001 2.10682369E-0001 3.81760026E-0001 3.82227139E-0001 3.59555686E-0001 3.29073808E-0001 3.43293065E-0001 3.96073971E-0001 4.09350954E-0001 4.42964131E-0001 4.54239796E-0001 4.82002410E-0001 4.87309414E-0001 4.99073510E-0001 5.08613993E-0001 5.15538984E-0001 5.10507173E-0001 5.04414962E-0001 5.02384300E-0001 4.96899844E-0001 4.89977288E-0001 4.81687351E-0001 4.77468…
-7.92221222E-0002 3.49345421E-0001 3.10910100E-0001 4.18647350E-0001 4.20686115E-0001 3.48924352E-0001 3.60988207E-0001 3.44767377E-0001 4.02958562E-0001 4.10872688E-0001 4.47349732E-0001 4.59390616E-0001 4.79167424E-0001 4.83256681E-0001 4.92045534E-0001 4.97404395E-0001 5.04101285E-0001 5.03027286E-0001 4.98470411E-0001 4.93174031E-0001 4.84882052E-0001 4.77052075E-0001 4.67455425E-0001 4.60974…
-5.00350245E-0002 2.19349479E-0001 1.73689724E-0001 2.83908813E-0001 2.74941334E-0001 3.06170437E-0001 3.12434811E-0001 3.16340391E-0001 3.53141942E-0001 3.80000746E-0001 4.02285382E-0001 4.29101149E-0001 4.45524118E-0001 4.60319823E-0001 4.63757649E-0001 4.67345118E-0001 4.70048338E-0001 4.66854511E-0001 4.66207943E-0001 4.63242759E-0001 4.57292175E-0001 4.49866722E-0001 4.43931235E-0001 4.37846…
-2.08479269E-0002 -3.45290524E-0002 -4.50657126E-0002 8.70553484E-0002 1.91769538E-0001 2.64053721E-0001 2.75141604E-0001 2.52406736E-0001 3.03458798E-0001 3.36143109E-0001 3.69900607E-0001 3.91219036E-0001 4.10105417E-0001 4.22275466E-0001 4.27790126E-0001 4.27774746E-0001 4.31453565E-0001 4.32751165E-0001 4.39647534E-0001 4.44836422E-0001 4.40395175E-0001 4.32781695E-0001 4.25778899E-0001 4.219…
0.00000000E+0000 1.29466279E-0001 8.61241316E-0002 1.78106290E-0001 2.21226301E-0001 2.79390361E-0001 3.15629190E-0001 2.82802567E-0001 3.19096695E-0001 3.37226473E-0001 3.71045065E-0001 3.86596496E-0001 4.09101784E-0001 4.19078341E-0001 4.33367880E-0001 4.36222404E-0001 4.40103929E-0001 4.40340492E-0001 4.46740892E-0001 4.46938918E-0001 4.41422809E-0001 4.33119237E-0001 4.25778938E-0001 4.207835…
1.04239634E-0002 2.19965318E-0001 1.75064478E-0001 2.66012759E-0001 2.59685209E-0001 2.59953628E-0001 2.74786791E-0001 2.68838517E-0001 2.98176384E-0001 3.27413847E-0001 3.62001210E-0001 3.76061765E-0001 3.92340036E-0001 4.03092990E-0001 4.21010744E-0001 4.28467894E-0001 4.33427310E-0001 4.32629877E-0001 4.37131368E-0001 4.36092374E-0001 4.32802003E-0001 4.27031366E-0001 4.22736195E-0001 4.206072…
2.08479269E-0002 1.50297841E-0001 1.75426232E-0001 2.70339574E-0001 2.44359786E-0001 2.22722107E-0001 2.38003479E-0001 2.37913924E-0001 2.77711630E-0001 3.20826097E-0001 3.44206498E-0001 3.59339014E-0001 3.75916070E-0001 3.93126645E-0001 4.07696340E-0001 4.17003681E-0001 4.21178977E-0001 4.19129392E-0001 4.19925113E-0001 4.18332902E-0001 4.16442177E-0001 4.13187953E-0001 4.10939479E-0001 4.091579…
2.91870976E-0002 9.28598252E-0002 1.26207881E-0001 2.47362633E-0001 2.00286773E-0001 1.97579061E-0001 2.19127862E-0001 2.15476538E-0001 2.69105590E-0001 3.13914819E-0001 3.27597972E-0001 3.43238428E-0001 3.66768293E-0001 3.88229500E-0001 4.00667739E-0001 4.08980921E-0001 4.13272662E-0001 4.11264488E-0001 4.09151571E-0001 4.09078447E-0001 4.08737042E-0001 4.08361900E-0001 4.06974625E-0001 4.053476…
3.96110611E-0002 1.17776138E-0001 1.30374669E-0001 2.56621243E-0001 2.01127088E-0001 2.17222660E-0001 2.38254320E-0001 2.24215619E-0001 2.91087375E-0001 3.35802419E-0001 3.59820540E-0001 3.74880607E-0001 4.02531872E-0001 4.22209239E-0001 4.31443002E-0001 4.36367888E-0001 4.40353777E-0001 4.39306338E-0001 4.35162524E-0001 4.35069548E-0001 4.32472510E-0001 4.30849091E-0001 4.26801949E-0001 4.245395…
5.00350245E-0002 1.45879969E-0001 8.96531107E-0002 2.12684165E-0001 2.30137535E-0001 2.52166888E-0001 2.48579816E-0001 2.34168601E-0001 3.13017015E-0001 3.58250027E-0001 3.86449862E-0001 4.03995409E-0001 4.30953065E-0001 4.49206855E-0001 4.51247117E-0001 4.55330105E-0001 4.57553854E-0001 4.58898566E-0001 4.53818141E-0001 4.52818348E-0001 4.47978682E-0001 4.45747495E-0001 4.40275227E-0001 4.376584…
6.04589880E-0002 2.62830999E-0001 1.16597190E-0001 2.05363158E-0001 2.77469985E-0001 2.99089308E-0001 2.74828461E-0001 2.86930482E-0001 3.30026835E-0001 3.80235027E-0001 3.94749002E-0001 4.19508574E-0001 4.41916555E-0001 4.62455257E-0001 4.59142924E-0001 4.64742733E-0001 4.63880988E-0001 4.66977565E-0001 4.59415376E-0001 4.58104644E-0001 4.50131940E-0001 4.47721933E-0001 4.40592958E-0001 4.375278…
7.08829514E-0002 4.39280130E-0001 2.33597008E-0001 3.31918176E-0001 3.46203948E-0001 3.67637509E-0001 3.53244202E-0001 3.47699631E-0001 3.77977545E-0001 4.19709720E-0001 4.23575735E-0001 4.46655500E-0001 4.58308582E-0001 4.74015209E-0001 4.66404704E-0001 4.71571801E-0001 4.66405807E-0001 4.66279028E-0001 4.61054113E-0001 4.58926648E-0001 4.50498207E-0001 4.43975746E-0001 4.34132854E-0001 4.283000…
8.96460856E-0002 2.61939471E-0001 2.13162750E-0001 3.61916496E-0001 4.13257228E-0001 4.24594823E-0001 3.79816119E-0001 3.61826345E-0001 3.81867236E-0001 4.00548736E-0001 4.16407008E-0001 4.40817691E-0001 4.68206806E-0001 4.71751526E-0001 4.71696662E-0001 4.73592962E-0001 4.72653433E-0001 4.67906847E-0001 4.69405712E-0001 4.69768926E-0001 4.64847985E-0001 4.53897990E-0001 4.43629498E-0001 4.356085…
1.00070049E-0001 2.02310379E-0001 1.76082828E-0001 3.56627727E-0001 4.12822084E-0001 4.19168734E-0001 3.52672061E-0001 3.90796397E-0001 3.92380221E-0001 4.12745506E-0001 4.19713878E-0001 4.49313961E-0001 4.74975514E-0001 4.78870340E-0001 4.86758178E-0001 4.88432371E-0001 4.92041509E-0001 4.86235204E-0001 4.88840908E-0001 4.86750843E-0001 4.81440788E-0001 4.69879558E-0001 4.61920122E-0001 4.521923…
1.10494012E-0001 3.82739018E-0001 2.58396519E-0001 1.89178646E-0001 1.90688722E-0001 2.47043649E-0001 2.75668758E-0001 3.17184592E-0001 3.31033193E-0001 3.14944605E-0001 3.24955837E-0001 3.56368702E-0001 3.83887175E-0001 4.00890863E-0001 4.09975576E-0001 4.21992175E-0001 4.18102836E-0001 4.13180732E-0001 4.14592222E-0001 4.13848175E-0001 4.09696163E-0001 4.05428654E-0001 4.02897060E-0001 3.976260…
1.20917976E-0001 1.38727221E-0001 8.40634199E-0002 2.08196319E-0001 2.95310273E-0001 2.94528294E-0001 2.85371194E-0001 2.72987604E-0001 3.00024963E-0001 3.21298268E-0001 3.41553914E-0001 3.67342603E-0001 3.92308164E-0001 4.14919910E-0001 4.19798097E-0001 4.24645515E-0001 4.25981024E-0001 4.27740659E-0001 4.33005972E-0001 4.36669677E-0001 4.33664854E-0001 4.27521915E-0001 4.20918964E-0001 4.132215…
1.29257147E-0001 1.22411408E-0001 5.38556365E-0002 1.65945744E-0001 2.94385141E-0001 3.02047536E-0001 3.07961390E-0001 3.03268363E-0001 3.51615624E-0001 3.50929134E-0001 3.66095639E-0001 3.98664418E-0001 4.22307680E-0001 4.34582397E-0001 4.35657735E-0001 4.35244296E-0001 4.38329142E-0001 4.38538530E-0001 4.40753417E-0001 4.39688634E-0001 4.33532074E-0001 4.25942343E-0001 4.16059410E-0001 4.082194…
1.39681110E-0001 2.30444479E-0002 9.95553541E-0002 1.74674204E-0001 2.98401937E-0001 3.52198631E-0001 3.84602910E-0001 3.45950267E-0001 3.57177565E-0001 3.76157277E-0001 3.94926931E-0001 4.08186584E-0001 4.30053567E-0001 4.42937540E-0001 4.51859373E-0001 4.53309655E-0001 4.58928210E-0001 4.61691435E-0001 4.66021323E-0001 4.66888847E-0001 4.63408139E-0001 4.56101960E-0001 4.45598854E-0001 4.372602…
1.50105074E-0001 7.59837707E-0002 1.29957739E-0001 2.04070720E-0001 2.23830044E-0001 2.48890639E-0001 2.71804301E-0001 2.72846766E-0001 2.89060935E-0001 3.15191490E-0001 3.56882835E-0001 3.82102313E-0001 3.99269853E-0001 4.04859557E-0001 4.12061854E-0001 4.13140517E-0001 4.20541668E-0001 4.23780547E-0001 4.33635222E-0001 4.39363969E-0001 4.40615420E-0001 4.33894317E-0001 4.24938138E-0001 4.193760…
1.60529037E-0001 3.99179778E-0001 3.54073401E-0001 4.21517647E-0001 4.00245234E-0001 3.28425405E-0001 3.26431967E-0001 3.25908903E-0001 3.54322482E-0001 3.82482007E-0001 4.35893259E-0001 4.58184552E-0001 4.72475854E-0001 4.78111226E-0001 4.89438284E-0001 4.90296888E-0001 4.97448461E-0001 4.99500000E-0001 5.02011194E-0001 5.03000306E-0001 4.96943726E-0001 4.89662315E-0001 4.76754351E-0001 4.651086…
1.70953000E-0001 3.58213327E-0001 2.60354672E-0001 3.55893549E-0001 2.94543760E-0001 2.92630122E-0001 2.92446837E-0001 3.40142914E-0001 3.96401228E-0001 4.37086516E-0001 4.33250257E-0001 4.49230482E-0001 4.68711959E-0001 4.85339710E-0001 4.91687729E-0001 4.96547417E-0001 4.99323396E-0001 5.01399687E-0001 5.04845700E-0001 5.01534243E-0001 4.93334785E-0001 4.84433292E-0001 4.74797918E-0001 4.657934…
1.79292171E-0001 2.94071681E-0001 2.98123011E-0001 3.72115688E-0001 3.18579436E-0001 3.75284993E-0001 3.93177796E-0001 3.89480717E-0001 4.12174288E-0001 4.39224496E-0001 4.55510468E-0001 4.75942487E-0001 4.92263964E-0001 5.12650389E-0001 5.09531686E-0001 5.10996396E-0001 5.06324681E-0001 5.03263605E-0001 5.02581535E-0001 5.01246907E-0001 4.93700683E-0001 4.85811155E-0001 4.73511954E-0001 4.623389…
1.89716135E-0001 4.53192424E-0001 3.02579104E-0001 3.39609405E-0001 2.54464863E-0001 2.50441610E-0001 2.59752229E-0001 3.33373977E-0001 3.66223246E-0001 3.89914476E-0001 4.22639165E-0001 4.34472639E-0001 4.40822138E-0001 4.43653104E-0001 4.46653805E-0001 4.51946316E-0001 4.52412823E-0001 4.50187858E-0001 4.44504954E-0001 4.39961744E-0001 4.35447567E-0001 4.26790837E-0001 4.18899991E-0001 4.105759…
2.00140098E-0001 1.82936732E-0001 3.29437503E-0001 2.61616838E-0001 3.03632351E-0001 2.56488903E-0001 2.36149253E-0001 2.77103326E-0001 3.09652887E-0001 3.30548938E-0001 3.41342095E-0001 3.73543336E-0001 3.95576127E-0001 4.19280186E-0001 4.25578938E-0001 4.28697601E-0001 4.31009020E-0001 4.31085303E-0001 4.35078178E-0001 4.33121134E-0001 4.32164120E-0001 4.25338643E-0001 4.20207395E-0001 4.154979…
2.10564062E-0001 2.93825150E-0001 2.27726643E-0001 2.41008472E-0001 3.00217815E-0001 3.34993223E-0001 3.62876808E-0001 3.41969966E-0001 3.33515442E-0001 3.39960681E-0001 3.80289215E-0001 4.06751471E-0001 4.38521356E-0001 4.50681691E-0001 4.54065017E-0001 4.49551726E-0001 4.52058299E-0001 4.50218020E-0001 4.54550509E-0001 4.55035026E-0001 4.56024633E-0001 4.47939812E-0001 4.38982460E-0001 4.294189…
2.20988025E-0001 1.89381160E-0001 3.83539058E-0002 2.11772997E-0001 1.76102309E-0001 2.39390805E-0001 3.00306830E-0001 3.51307686E-0001 3.69838854E-0001 3.74240004E-0001 3.97644796E-0001 4.22188827E-0001 4.44088421E-0001 4.55755793E-0001 4.66428990E-0001 4.73530787E-0001 4.70703978E-0001 4.71716495E-0001 4.74599340E-0001 4.81923670E-0001 4.79682708E-0001 4.77138924E-0001 4.67905124E-0001 4.593396…
2.29327196E-0001 2.35768448E-0001 2.33179287E-0001 3.31273613E-0001 3.20140300E-0001 3.20778158E-0001 3.12166669E-0001 2.98651547E-0001 3.22229409E-0001 3.29449909E-0001 3.53129687E-0001 3.72710000E-0001 3.81270742E-0001 4.04070867E-0001 4.05794950E-0001 4.13991099E-0001 4.09006552E-0001 4.13355735E-0001 4.15850426E-0001 4.16282972E-0001 4.07481732E-0001 3.98643513E-0001 3.88635197E-0001 3.820138…
2.39751159E-0001 5.31413323E-0001 3.35292726E-0001 2.62175225E-0001 2.15570359E-0001 1.66716998E-0001 1.56998969E-0001 1.68319380E-0001 2.45113805E-0001 2.74930022E-0001 2.93569241E-0001 3.05171692E-0001 3.22230727E-0001 3.36087692E-0001 3.57182246E-0001 3.81169817E-0001 3.86275522E-0001 3.89613939E-0001 3.94144765E-0001 3.97943888E-0001 3.93440925E-0001 3.87262651E-0001 3.80974212E-0001 3.785402…
2.50175123E-0001 4.97279010E-0001 2.44754650E-0001 3.23058494E-0001 2.13929403E-0001 2.20397268E-0001 2.24931323E-0001 2.50776362E-0001 3.14497124E-0001 3.44396772E-0001 3.73043571E-0001 3.99082897E-0001 4.05748867E-0001 4.19524116E-0001 4.25758259E-0001 4.36289301E-0001 4.37274324E-0001 4.38638033E-0001 4.39995310E-0001 4.41095007E-0001 4.32990853E-0001 4.26463136E-0001 4.20384525E-0001 4.124610…
2.60599086E-0001 4.20021590E-0001 2.87588484E-0001 3.56946404E-0001 2.31065236E-0001 2.27406976E-0001 2.33157550E-0001 2.86074564E-0001 3.29668029E-0001 3.43458308E-0001 3.64713829E-0001 3.85250491E-0001 3.95609896E-0001 4.14254040E-0001 4.23818822E-0001 4.34346449E-0001 4.33505112E-0001 4.28975642E-0001 4.26062732E-0001 4.24818803E-0001 4.19290151E-0001 4.10568911E-0001 4.06707121E-0001 4.021609…
2.71023049E-0001 2.70036500E-0001 1.00855449E-0001 2.20324017E-0001 1.77619362E-0001 2.38619969E-0001 2.87947602E-0001 3.35944724E-0001 3.45168136E-0001 3.55741113E-0001 3.64694237E-0001 3.93028194E-0001 4.09096672E-0001 4.15819409E-0001 4.28475926E-0001 4.37437651E-0001 4.45647433E-0001 4.44171075E-0001 4.46184506E-0001 4.47929713E-0001 4.45863067E-0001 4.41930089E-0001 4.36627977E-0001 4.324599…
2.79362220E-0001 5.78033569E-0002 -2.02052467E-0003 1.20851166E-0001 1.68540820E-0001 1.77570137E-0001 2.24154450E-0001 2.54144726E-0001 3.10413140E-0001 3.14156861E-0001 3.51508696E-0001 3.71699058E-0001 3.91323136E-0001 3.99718702E-0001 4.11425835E-0001 4.17972637E-0001 4.30477758E-0001 4.31750986E-0001 4.37318403E-0001 4.43671354E-0001 4.46584303E-0001 4.45667631E-0001 4.37990674E-0001 4.31989…
2.89786184E-0001 1.40696005E-0001 1.35733067E-0001 1.73846185E-0001 3.37357398E-0001 3.35406338E-0001 3.49596209E-0001 3.66734265E-0001 4.00828737E-0001 3.97586884E-0001 4.04811269E-0001 4.24415565E-0001 4.51826412E-0001 4.63170482E-0001 4.74721960E-0001 4.82111920E-0001 4.80948976E-0001 4.79814496E-0001 4.81225938E-0001 4.83041310E-0001 4.75759326E-0001 4.66745692E-0001 4.55327734E-0001 4.450576…
3.00210147E-0001 3.13616043E-0001 2.57578968E-0001 2.63554800E-0001 2.85218872E-0001 3.83449598E-0001 4.12079083E-0001 3.87556641E-0001 4.27275800E-0001 4.25394852E-0001 4.34887883E-0001 4.54989071E-0001 4.73560505E-0001 4.67613655E-0001 4.71078296E-0001 4.79024433E-0001 4.84109100E-0001 4.80110452E-0001 4.71143742E-0001 4.62515605E-0001 4.51554403E-0001 4.43211848E-0001 4.34034379E-0001 4.249875…
3.10634111E-0001 1.48581793E-0001 2.32861229E-0002 3.03524067E-0001 2.86615231E-0001 3.08618256E-0001 3.30048516E-0001 3.33455628E-0001 3.52596680E-0001 3.55189071E-0001 3.85525496E-0001 3.99733211E-0001 4.03771227E-0001 4.08515545E-0001 4.18170389E-0001 4.26304329E-0001 4.39915153E-0001 4.39746677E-0001 4.35765690E-0001 4.31798073E-0001 4.23940199E-0001 4.21160532E-0001 4.14822746E-0001 4.089691…
3.18973281E-0001 1.71781587E-0001 1.63417058E-0001 2.00875546E-0001 2.12267316E-0001 2.45437259E-0001 3.07796757E-0001 3.59261527E-0001 3.82821485E-0001 3.67382538E-0001 3.78656949E-0001 3.89951990E-0001 4.15007088E-0001 4.21303465E-0001 4.32208942E-0001 4.40014631E-0001 4.48439464E-0001 4.49842804E-0001 4.51652981E-0001 4.50879493E-0001 4.45537396E-0001 4.42071118E-0001 4.36012893E-0001 4.289468…
3.29397245E-0001 2.78402253E-0001 2.46650192E-0001 3.13874072E-0001 2.91446439E-0001 2.34333708E-0001 2.64501837E-0001 2.78571609E-0001 3.31938015E-0001 3.47543763E-0001 3.71324098E-0001 3.86894967E-0001 4.11033328E-0001 4.27196808E-0001 4.43967125E-0001 4.48548708E-0001 4.52954844E-0001 4.49469902E-0001 4.47868870E-0001 4.43014542E-0001 4.38640676E-0001 4.35006033E-0001 4.32329659E-0001 4.296181…
3.39821208E-0001 1.61715081E-0001 1.63991341E-0001 2.25316123E-0001 2.07975097E-0001 2.43361630E-0001 2.55909168E-0001 2.69002367E-0001 3.26466649E-0001 3.61058783E-0001 3.65042958E-0001 3.80160752E-0001 3.97412499E-0001 4.08087089E-0001 4.12168736E-0001 4.14302366E-0001 4.21628462E-0001 4.22486675E-0001 4.24126209E-0001 4.19827194E-0001 4.17505914E-0001 4.11906649E-0001 4.03674892E-0001 3.959003…
3.50245172E-0001 1.77346426E-0001 3.48026729E-0001 4.05103321E-0001 3.84187069E-0001 3.93216888E-0001 4.00449761E-0001 3.70865807E-0001 3.80220136E-0001 4.02481439E-0001 4.23579715E-0001 4.43341272E-0001 4.48867116E-0001 4.64711775E-0001 4.66049328E-0001 4.72263526E-0001 4.72878690E-0001 4.76282598E-0001 4.78974290E-0001 4.79670077E-0001 4.71170816E-0001 4.62637367E-0001 4.54373063E-0001 4.470439…
3.60669135E-0001 2.96404910E-0001 3.12375106E-0001 2.93767691E-0001 2.47197359E-0001 2.23699972E-0001 2.31580506E-0001 2.59854244E-0001 3.19564390E-0001 3.56893603E-0001 3.69824204E-0001 3.97250873E-0001 4.04159061E-0001 4.07477923E-0001 4.04156515E-0001 4.06545404E-0001 4.15020656E-0001 4.20615264E-0001 4.21629810E-0001 4.25421263E-0001 4.20182069E-0001 4.15002644E-0001 4.05225010E-0001 3.995432…
3.69008306E-0001 3.15833745E-0001 2.44555900E-0001 2.98436292E-0001 3.18837902E-0001 2.95413819E-0001 3.92993356E-0001 3.86686041E-0001 4.46104049E-0001 4.32643021E-0001 4.38039101E-0001 4.44733305E-0001 4.57696310E-0001 4.70204331E-0001 4.78235762E-0001 4.81178305E-0001 4.87964011E-0001 4.88551539E-0001 4.86428749E-0001 4.86158592E-0001 4.81389991E-0001 4.75100706E-0001 4.62251204E-0001 4.519030…
3.79432269E-0001 4.11303191E-0001 4.19676915E-0001 4.36906313E-0001 3.00744041E-0001 2.89211917E-0001 2.92651931E-0001 2.95899030E-0001 3.32604449E-0001 3.36182773E-0001 3.47632043E-0001 3.78575304E-0001 4.02346720E-0001 4.23970100E-0001 4.31634826E-0001 4.38812119E-0001 4.38319711E-0001 4.38264838E-0001 4.39232889E-0001 4.46079232E-0001 4.42484534E-0001 4.39497207E-0001 4.29315648E-0001 4.268298…
3.89856233E-0001 3.84114152E-0001 3.39103767E-0001 3.37813784E-0001 3.48874817E-0001 3.56073211E-0001 3.75167686E-0001 3.81890522E-0001 4.16233812E-0001 4.04779517E-0001 4.24288939E-0001 4.52646652E-0001 4.66085385E-0001 4.77154948E-0001 4.92596085E-0001 5.00652813E-0001 4.95591638E-0001 4.93131692E-0001 4.91380729E-0001 4.89784890E-0001 4.84682321E-0001 4.77605283E-0001 4.66111680E-0001 4.568466…
4.00280196E-0001 3.87286374E-0001 2.68973897E-0001 3.55492504E-0001 3.56917421E-0001 3.78762759E-0001 3.52994860E-0001 3.80484427E-0001 3.86270170E-0001 3.91219736E-0001 4.08870903E-0001 4.30590381E-0001 4.46620745E-0001 4.49911162E-0001 4.55731584E-0001 4.62246013E-0001 4.64164559E-0001 4.59989962E-0001 4.60448167E-0001 4.54464500E-0001 4.51000823E-0001 4.41552865E-0001 4.33439195E-0001 4.265599…
4.10704160E-0001 2.97161485E-0001 2.05639158E-0001 2.08665010E-0001 2.19550260E-0001 2.44417331E-0001 2.91868711E-0001 3.07973595E-0001 3.44057741E-0001 3.66386051E-0001 3.96174632E-0001 4.18133626E-0001 4.31788354E-0001 4.38251847E-0001 4.33000874E-0001 4.31909388E-0001 4.35973805E-0001 4.40685505E-0001 4.39216969E-0001 4.39509130E-0001 4.32350894E-0001 4.25119419E-0001 4.15265962E-0001 4.105607…
4.19043330E-0001 3.17979695E-0001 4.29090484E-0001 4.73217791E-0001 4.74363120E-0001 4.60221268E-0001 4.37148710E-0001 3.65531520E-0001 4.14894189E-0001 4.49314908E-0001 4.67793297E-0001 4.90000719E-0001 4.89926604E-0001 4.97909410E-0001 4.91043003E-0001 4.94271860E-0001 4.87206410E-0001 4.89667849E-0001 4.89518990E-0001 4.85694994E-0001 4.71770294E-0001 4.60164309E-0001 4.47699124E-0001 4.363350…
4.29467294E-0001 2.23702999E-0001 3.42622824E-0002 2.63024525E-0001 2.13196642E-0001 3.11894939E-0001 3.17794803E-0001 3.10197649E-0001 3.24914091E-0001 3.45188823E-0001 3.78980981E-0001 3.91953521E-0001 4.15023447E-0001 4.33406843E-0001 4.48842426E-0001 4.52257399E-0001 4.55300160E-0001 4.58510832E-0001 4.65353804E-0001 4.66743485E-0001 4.67095508E-0001 4.60773793E-0001 4.57067859E-0001 4.562522…
4.39891257E-0001 9.72490531E-0002 1.13912751E-0001 1.93504314E-0001 3.17904541E-0001 2.76204008E-0001 2.63466351E-0001 2.48782292E-0001 3.14817543E-0001 3.38966103E-0001 3.78691968E-0001 4.00788791E-0001 4.20813267E-0001 4.30008934E-0001 4.28865661E-0001 4.32258008E-0001 4.35072292E-0001 4.38143585E-0001 4.44194060E-0001 4.46869888E-0001 4.42072721E-0001 4.34472449E-0001 4.26630872E-0001 4.197213…
4.50315221E-0001 2.88038972E-0001 2.26349865E-0001 3.57738677E-0001 3.06008393E-0001 2.76060480E-0001 2.85426987E-0001 2.97786818E-0001 3.69955905E-0001 3.75045124E-0001 4.11052151E-0001 4.13902624E-0001 4.30665377E-0001 4.35536562E-0001 4.47022641E-0001 4.55954630E-0001 4.59224048E-0001 4.61668925E-0001 4.60251021E-0001 4.61960570E-0001 4.54891724E-0001 4.49569903E-0001 4.43394486E-0001 4.394880…
4.60739184E-0001 3.48456078E-0001 2.34776831E-0001 2.76871894E-0001 2.34422796E-0001 2.33500326E-0001 2.96286756E-0001 3.01794272E-0001 3.50457377E-0001 3.71472145E-0001 3.88564493E-0001 3.90252778E-0001 4.14629364E-0001 4.25555468E-0001 4.37521612E-0001 4.39550274E-0001 4.44959991E-0001 4.51997901E-0001 4.53868538E-0001 4.55978596E-0001 4.48630895E-0001 4.43962321E-0001 4.37851252E-0001 4.357311…
4.69078355E-0001 7.58653141E-0002 1.84848658E-0001 2.45603897E-0001 2.98148706E-0001 3.10467351E-0001 3.07021860E-0001 2.95082965E-0001 3.17312083E-0001 3.46421728E-0001 3.70799891E-0001 3.88305985E-0001 4.07727524E-0001 4.09453683E-0001 4.18098501E-0001 4.20336588E-0001 4.26146204E-0001 4.31433912E-0001 4.31611446E-0001 4.31930192E-0001 4.25421791E-0001 4.18583615E-0001 4.09287661E-0001 4.040164…
4.79502318E-0001 2.93099244E-0001 4.03602016E-0001 3.84410012E-0001 3.54804864E-0001 3.02934349E-0001 2.81563437E-0001 2.95271985E-0001 3.53426382E-0001 3.93107003E-0001 4.23856939E-0001 4.37510753E-0001 4.40970165E-0001 4.40912012E-0001 4.47909792E-0001 4.66433753E-0001 4.68347852E-0001 4.77033047E-0001 4.83004903E-0001 4.90287944E-0001 4.86341638E-0001 4.82773552E-0001 4.79851148E-0001 4.801360…
4.89926282E-0001 4.30208539E-0001 4.18408932E-0001 5.58829407E-0001 5.09729782E-0001 4.74215212E-0001 4.49306667E-0001 3.76622109E-0001 4.10442421E-0001 4.34115684E-0001 4.62815138E-0001 4.80219953E-0001 4.94945705E-0001 4.95259695E-0001 4.93751620E-0001 4.94468713E-0001 4.92820374E-0001 4.89927814E-0001 4.90463476E-0001 4.89520072E-0001 4.82170985E-0001 4.70825322E-0001 4.59012805E-0001 4.481182…
5.00350245E-0001 1.57292438E-0001 2.95716443E-0001 2.72389314E-0001 3.73253927E-0001 3.73822272E-0001 3.52388913E-0001 3.15910666E-0001 3.48344486E-0001 3.68530533E-0001 3.94308428E-0001 4.21439481E-0001 4.35925830E-0001 4.52917302E-0001 4.53826541E-0001 4.58971778E-0001 4.58377023E-0001 4.57208010E-0001 4.57155297E-0001 4.52800588E-0001 4.50600595E-0001 4.44322671E-0001 4.35871567E-0001 4.259286…
5.50385270E-0001 3.54347784E-0001 3.01424713E-0002 1.03380208E-0001 1.93617696E-0001 2.71311256E-0001 3.05818001E-0001 2.99561994E-0001 3.29722169E-0001 3.18955826E-0001 3.46803240E-0001 3.72790182E-0001 3.91704600E-0001 4.04124844E-0001 4.17219178E-0001 4.27248456E-0001 4.26633767E-0001 4.26994210E-0001 4.29038566E-0001 4.33669369E-0001 4.31985473E-0001 4.32269655E-0001 4.25839807E-0001 4.209923…
6.00420294E-0001 3.61976180E-0001 3.38383861E-0001 4.44651216E-0001 2.95463133E-0001 2.43388993E-0001 2.65020828E-0001 3.03341490E-0001 3.32254781E-0001 3.42314032E-0001 3.84272003E-0001 4.10953655E-0001 4.21530298E-0001 4.32328592E-0001 4.36378234E-0001 4.48623534E-0001 4.62691919E-0001 4.69337895E-0001 4.74974158E-0001 4.73663026E-0001 4.68122816E-0001 4.59661954E-0001 4.56142104E-0001 4.523463…
6.50455319E-0001 2.77914865E-0001 1.61128062E-0001 2.08987404E-0001 2.28548834E-0001 2.37513952E-0001 2.36217188E-0001 2.76891516E-0001 3.44003358E-0001 3.68081204E-0001 3.95772462E-0001 4.15443306E-0001 4.23365133E-0001 4.34427936E-0001 4.44391319E-0001 4.48005870E-0001 4.58911218E-0001 4.56269187E-0001 4.59901633E-0001 4.59443585E-0001 4.55717096E-0001 4.46674956E-0001 4.36311143E-0001 4.281021…
7.00490343E-0001 2.67969873E-0001 2.34140793E-0001 1.72967536E-0001 1.98584284E-0001 2.02210169E-0001 2.64757398E-0001 2.95333893E-0001 3.46320863E-0001 3.66680881E-0001 3.91908788E-0001 4.02460333E-0001 4.08533840E-0001 4.28236983E-0001 4.33079348E-0001 4.45214951E-0001 4.49943836E-0001 4.53620288E-0001 4.56564167E-0001 4.58999221E-0001 4.57402653E-0001 4.51154325E-0001 4.44917837E-0001 4.384876…
7.50525368E-0001 -2.99740454E-0002 5.98325392E-0002 2.91293062E-0001 3.30146095E-0001 3.23375726E-0001 2.95664998E-0001 2.94484268E-0001 3.29142156E-0001 3.54185656E-0001 3.63229441E-0001 3.88346889E-0001 3.97911590E-0001 4.16410604E-0001 4.24326206E-0001 4.34789863E-0001 4.36862318E-0001 4.40036079E-0001 4.45576014E-0001 4.52356878E-0001 4.47014548E-0001 4.40552482E-0001 4.33690118E-0001 4.28625…
8.00560392E-0001 4.77244006E-0001 1.55581577E-0001 3.64391513E-0001 3.68348587E-0001 3.76996202E-0001 3.34022605E-0001 3.63050569E-0001 3.90224349E-0001 4.10045237E-0001 4.25888232E-0001 4.39011335E-0001 4.58097379E-0001 4.66138058E-0001 4.70956252E-0001 4.74500484E-0001 4.82127792E-0001 4.85391627E-0001 4.88433695E-0001 4.87382611E-0001 4.83319714E-0001 4.75250171E-0001 4.68640481E-0001 4.655202…
8.50595417E-0001 4.04061087E-0001 2.82111817E-0001 2.39872837E-0001 2.34467558E-0001 2.01161440E-0001 2.23409804E-0001 2.32091577E-0001 2.95731892E-0001 3.19276791E-0001 3.38566805E-0001 3.53163263E-0001 3.75912435E-0001 3.89841759E-0001 4.01928830E-0001 4.14384696E-0001 4.24246248E-0001 4.31794385E-0001 4.36231535E-0001 4.35347987E-0001 4.33441289E-0001 4.29561993E-0001 4.25873745E-0001 4.242668…
9.00630441E-0001 3.43700733E-0001 2.48473537E-0001 3.40758095E-0001 3.32803906E-0001 2.66504340E-0001 2.55889737E-0001 2.74590650E-0001 3.49870909E-0001 3.81338224E-0001 3.87542629E-0001 4.01649900E-0001 4.09195128E-0001 4.24506280E-0001 4.23769511E-0001 4.28671223E-0001 4.32137128E-0001 4.39153056E-0001 4.41159462E-0001 4.41773154E-0001 4.35102275E-0001 4.27920872E-0001 4.16313924E-0001 4.113065…
9.50665466E-0001 3.32289649E-0001 1.72178230E-0001 3.56432401E-0001 2.75073223E-0001 2.92219487E-0001 3.04804326E-0001 3.39468981E-0001 4.00649849E-0001 4.26316412E-0001 4.32885276E-0001 4.32520912E-0001 4.47285607E-0001 4.54164798E-0001 4.52576270E-0001 4.54963662E-0001 4.56387025E-0001 4.57085043E-0001 4.55679996E-0001 4.54847093E-0001 4.45387901E-0001 4.36561425E-0001 4.25046483E-0001 4.195128…
1.00070049E+0000 4.64137810E-0001 1.54281990E-0001 2.67986293E-0001 2.65919497E-0001 2.75707468E-0001 3.21497645E-0001 3.42928131E-0001 3.72408291E-0001 3.93623300E-0001 4.18867959E-0001 4.23356860E-0001 4.40781772E-0001 4.44065003E-0001 4.53476657E-0001 4.60830356E-0001 4.67437629E-0001 4.68569272E-0001 4.73602860E-0001 4.76718275E-0001 4.70097247E-0001 4.60262175E-0001 4.54268093E-0001 4.518163…
1.10077054E+0000 2.96604023E-0001 2.23052772E-0001 3.14166668E-0001 2.98675090E-0001 3.32187287E-0001 3.80612499E-0001 3.77409795E-0001 3.86998020E-0001 3.96828070E-0001 4.11403665E-0001 4.38485896E-0001 4.51882797E-0001 4.60413780E-0001 4.63396105E-0001 4.67254961E-0001 4.65637184E-0001 4.58625797E-0001 4.56525012E-0001 4.57325781E-0001 4.52534399E-0001 4.49382983E-0001 4.41816173E-0001 4.359986…
1.20084059E+0000 2.55287076E-0001 1.58994598E-0001 3.07159227E-0001 2.95885246E-0001 2.72994882E-0001 2.68997960E-0001 2.77507119E-0001 3.28755625E-0001 3.55123228E-0001 3.88049208E-0001 4.18827028E-0001 4.32789391E-0001 4.37935751E-0001 4.39723392E-0001 4.47081915E-0001 4.56302304E-0001 4.60503842E-0001 4.62692197E-0001 4.70522429E-0001 4.70353129E-0001 4.67509244E-0001 4.61015480E-0001 4.583340…
1.30091064E+0000 2.49730255E-0001 1.90476878E-0001 4.10560421E-0001 3.57157222E-0001 3.49200463E-0001 3.04952072E-0001 3.01692308E-0001 3.05496141E-0001 3.15176737E-0001 3.55639354E-0001 3.84912304E-0001 3.91600251E-0001 4.04349590E-0001 4.12389903E-0001 4.28471995E-0001 4.35398499E-0001 4.37032314E-0001 4.45227592E-0001 4.53242318E-0001 4.55364214E-0001 4.52660685E-0001 4.49489998E-0001 4.482880…
1.40098069E+0000 4.11743548E-0001 2.08456839E-0001 3.93830025E-0001 3.19049002E-0001 3.27009560E-0001 3.25647805E-0001 3.40012657E-0001 3.40022990E-0001 3.54825786E-0001 3.84396068E-0001 4.17035333E-0001 4.30721629E-0001 4.42606854E-0001 4.47400382E-0001 4.56823748E-0001 4.61192740E-0001 4.62354787E-0001 4.66757861E-0001 4.71841088E-0001 4.67357824E-0001 4.63379180E-0001 4.57728986E-0001 4.550282…
1.49896594E+0000 4.35660734E-0001 2.55936449E-0001 3.05574445E-0001 2.16051344E-0001 3.08363619E-0001 3.06553129E-0001 3.21894216E-0001 3.18001745E-0001 3.41264843E-0001 3.70031088E-0001 3.91051921E-0001 4.12866210E-0001 4.18687982E-0001 4.30327870E-0001 4.36802986E-0001 4.42248525E-0001 4.37817741E-0001 4.39024516E-0001 4.34852854E-0001 4.32122372E-0001 4.28331642E-0001 4.23310003E-0001 4.175231…
1.59903599E+0000 -2.75931327E-0002 1.11173912E-0001 3.17366348E-0001 3.21940901E-0001 2.98688619E-0001 2.79290197E-0001 2.81371986E-0001 3.20398171E-0001 3.38945314E-0001 3.80506290E-0001 3.92501286E-0001 4.13661165E-0001 4.24307875E-0001 4.33875720E-0001 4.42165001E-0001 4.44143464E-0001 4.42503336E-0001 4.45346065E-0001 4.48206507E-0001 4.46326893E-0001 4.38591106E-0001 4.33690475E-0001 4.29671…
1.69910604E+0000 3.60811291E-0001 1.78499747E-0001 2.69519308E-0001 2.86508937E-0001 2.65634932E-0001 2.64507666E-0001 2.81348943E-0001 3.04824978E-0001 3.53296052E-0001 3.98126454E-0001 4.22047506E-0001 4.29448719E-0001 4.37126200E-0001 4.43589528E-0001 4.53050992E-0001 4.55769008E-0001 4.58491130E-0001 4.61187986E-0001 4.63806622E-0001 4.60560173E-0001 4.55025436E-0001 4.50613172E-0001 4.476853…
1.79917609E+0000 2.55989092E-0001 2.57464573E-0001 3.17047770E-0001 3.13295515E-0001 3.86130326E-0001 4.14935398E-0001 3.91805332E-0001 4.19165739E-0001 4.45733591E-0001 4.85190224E-0001 4.98702113E-0001 5.11468381E-0001 5.22498210E-0001 5.31529543E-0001 5.34223654E-0001 5.38838626E-0001 5.37957587E-0001 5.37039044E-0001 5.34447009E-0001 5.25990637E-0001 5.19263076E-0001 5.11486188E-0001 5.024833…
1.89924614E+0000 4.27193318E-0001 3.42744562E-0001 4.64188675E-0001 3.95981412E-0001 4.06956195E-0001 4.17736728E-0001 4.11069538E-0001 4.37585697E-0001 4.44998286E-0001 4.60749773E-0001 4.70639703E-0001 4.89316951E-0001 5.04829028E-0001 5.10327128E-0001 5.15642174E-0001 5.16935506E-0001 5.16056554E-0001 5.08781167E-0001 5.08289283E-0001 5.04510623E-0001 4.99890591E-0001 4.93421090E-0001 4.868194…
1.99931619E+0000 3.22523647E-0002 1.19837893E-0001 3.01367616E-0001 3.28633099E-0001 3.17152351E-0001 3.11918446E-0001 3.31810899E-0001 3.41925920E-0001 3.61043618E-0001 3.79630851E-0001 4.13918353E-0001 4.25135227E-0001 4.33879686E-0001 4.34129588E-0001 4.40906293E-0001 4.42219371E-0001 4.47186367E-0001 4.48504233E-0001 4.55095397E-0001 4.54944253E-0001 4.49953427E-0001 4.40424351E-0001 4.373674…
2.19945629E+0000 3.68630567E-0001 1.95086106E-0001 3.00383134E-0001 2.91752829E-0001 2.92628125E-0001 2.98390409E-0001 3.33752767E-0001 3.65878597E-0001 3.69128151E-0001 3.83204879E-0001 3.96183976E-0001 4.05185736E-0001 4.16003956E-0001 4.23350959E-0001 4.31498558E-0001 4.37067044E-0001 4.39874471E-0001 4.41793529E-0001 4.41717977E-0001 4.39410325E-0001 4.36834290E-0001 4.31086214E-0001 4.270852…
2.39959638E+0000 1.90769032E-0001 2.58511864E-0001 3.03763457E-0001 3.99887459E-0001 3.82405097E-0001 3.88428578E-0001 4.06336057E-0001 4.18484442E-0001 4.18914991E-0001 4.31571643E-0001 4.52899444E-0001 4.62197137E-0001 4.68803495E-0001 4.69913737E-0001 4.75921683E-0001 4.79522164E-0001 4.80312914E-0001 4.82242164E-0001 4.80641665E-0001 4.77231685E-0001 4.71316077E-0001 4.64241125E-0001 4.598104…
2.59973648E+0000 1.07218247E-0001 1.90003041E-0001 1.99825872E-0001 2.03431400E-0001 2.16643443E-0001 2.55881609E-0001 2.48362682E-0001 2.69375032E-0001 2.81564610E-0001 3.04699239E-0001 3.25633588E-0001 3.46251646E-0001 3.62526572E-0001 3.76688502E-0001 3.85299568E-0001 3.89754492E-0001 3.95174025E-0001 4.02454276E-0001 4.05877232E-0001 4.04343448E-0001 4.01420999E-0001 4.01100729E-0001 4.004881…
2.79987658E+0000 -7.60295378E-0003 -1.53087388E-0002 1.20684040E-0001 1.43981259E-0001 1.92360820E-0001 2.16575442E-0001 2.04161626E-0001 2.35822833E-0001 2.57975202E-0001 2.78312360E-0001 2.93021261E-0001 3.18061901E-0001 3.24399390E-0001 3.37159848E-0001 3.44977069E-0001 3.51864819E-0001 3.52044929E-0001 3.55634152E-0001 3.56180094E-0001 3.55637097E-0001 3.53369977E-0001 3.53177924E-0001 3.5101…
3.00001668E+0000 -5.00083855E-0002 -4.56133181E-0002 1.88222211E-0001 2.85986147E-0001 3.41802686E-0001 3.31709299E-0001 3.22847214E-0001 3.46055623E-0001 3.57068457E-0001 3.71427857E-0001 3.98135527E-0001 4.15817571E-0001 4.29957753E-0001 4.39341448E-0001 4.47164590E-0001 4.50093842E-0001 4.48854169E-0001 4.49630694E-0001 4.52418102E-0001 4.52808619E-0001 4.51054374E-0001 4.43993960E-0001 4.3849…
3.20015678E+0000 3.23410259E-0001 2.72385213E-0001 3.56363935E-0001 2.97834016E-0001 3.42531945E-0001 3.68693773E-0001 3.76009836E-0001 3.67704003E-0001 3.81072971E-0001 3.99207800E-0001 4.10362454E-0001 4.31197076E-0001 4.44869445E-0001 4.52568314E-0001 4.55758779E-0001 4.57892526E-0001 4.56344167E-0001 4.56215109E-0001 4.58852078E-0001 4.56721498E-0001 4.55606062E-0001 4.49259677E-0001 4.425884…
3.40029687E+0000 4.48840055E-0001 2.84955787E-0001 2.86767459E-0001 1.77379628E-0001 2.52168158E-0001 2.76478065E-0001 3.02527537E-0001 3.24782916E-0001 3.44091420E-0001 3.74061064E-0001 3.81786649E-0001 4.04734159E-0001 4.19599139E-0001 4.37315195E-0001 4.46884473E-0001 4.52452133E-0001 4.48823701E-0001 4.54274196E-0001 4.54524599E-0001 4.53976938E-0001 4.52674563E-0001 4.52742639E-0001 4.481050…
3.60043697E+0000 -5.95678658E-0003 1.62467016E-0001 2.62149550E-0001 2.12773550E-0001 2.52105390E-0001 2.58941978E-0001 2.56027526E-0001 2.89437689E-0001 3.01808261E-0001 3.24933623E-0001 3.41745113E-0001 3.69559945E-0001 3.89899553E-0001 4.02589426E-0001 4.13074600E-0001 4.16271792E-0001 4.19735615E-0001 4.28468034E-0001 4.33380618E-0001 4.35290180E-0001 4.33680508E-0001 4.33559905E-0001 4.27604…
3.80057707E+0000 -9.07405083E-0002 9.77883745E-0002 2.98574980E-0001 2.86201048E-0001 3.06346284E-0001 3.11991343E-0001 3.01465334E-0001 3.18517619E-0001 3.37342226E-0001 3.66303174E-0001 3.87156537E-0001 4.03314165E-0001 4.22033730E-0001 4.26112398E-0001 4.29657644E-0001 4.34140661E-0001 4.42832352E-0001 4.48774918E-0001 4.53688280E-0001 4.51233826E-0001 4.47473368E-0001 4.42041810E-0001 4.36753…
4.00071717E+0000 1.62888301E-0001 1.86200732E-0001 2.95784448E-0001 3.44197230E-0001 2.97003815E-0001 2.83215257E-0001 2.59114722E-0001 3.06395349E-0001 3.45481817E-0001 3.75527872E-0001 4.01746032E-0001 4.12465272E-0001 4.22285775E-0001 4.25397896E-0001 4.30540446E-0001 4.36676910E-0001 4.43862137E-0001 4.46593768E-0001 4.50593172E-0001 4.49976321E-0001 4.49883791E-0001 4.42212926E-0001 4.365793…
4.20085727E+0000 2.64749162E-0001 2.92800993E-0001 3.79595477E-0001 3.75538151E-0001 3.55757845E-0001 3.33905305E-0001 3.21299552E-0001 3.45670826E-0001 3.56001850E-0001 3.71346563E-0001 3.87532679E-0001 3.97936637E-0001 4.03954573E-0001 4.08776679E-0001 4.16828307E-0001 4.21322819E-0001 4.22031014E-0001 4.24233910E-0001 4.25300182E-0001 4.25473984E-0001 4.24571345E-0001 4.18443426E-0001 4.144801…
4.40099736E+0000 2.98855049E-0001 2.93814314E-0001 3.66226676E-0001 3.48509364E-0001 3.59127041E-0001 3.31803908E-0001 3.18396551E-0001 3.47602269E-0001 3.63658565E-0001 3.84520197E-0001 4.13012432E-0001 4.23698194E-0001 4.27554986E-0001 4.31891372E-0001 4.41953519E-0001 4.49020087E-0001 4.54711443E-0001 4.62007419E-0001 4.62177551E-0001 4.58174556E-0001 4.55878838E-0001 4.53374207E-0001 4.504661…
4.59905267E+0000 2.06842020E-0001 1.92235342E-0001 2.51759716E-0001 2.58250436E-0001 2.71963503E-0001 2.79268231E-0001 2.54433472E-0001 3.03606125E-0001 3.35932438E-0001 3.55015473E-0001 3.78333821E-0001 3.89196501E-0001 4.02575862E-0001 4.10390913E-0001 4.17369903E-0001 4.26157828E-0001 4.32361004E-0001 4.40881234E-0001 4.40092789E-0001 4.37679990E-0001 4.37366104E-0001 4.35955713E-0001 4.305899…
4.79919277E+0000 2.33573459E-0001 2.86748194E-0001 3.48514704E-0001 2.72720015E-0001 2.60961694E-0001 2.63334222E-0001 2.72532525E-0001 3.13084568E-0001 3.32466628E-0001 3.60690672E-0001 3.73543886E-0001 3.92710887E-0001 4.13109689E-0001 4.20731175E-0001 4.29035843E-0001 4.35104494E-0001 4.42815294E-0001 4.48164226E-0001 4.50123904E-0001 4.46732121E-0001 4.43406391E-0001 4.40189387E-0001 4.380381…
4.99933287E+0000 3.74221229E-0001 1.59155195E-0001 2.87148707E-0001 2.97700249E-0001 3.20563037E-0001 3.10585662E-0001 3.04703725E-0001 3.38943849E-0001 3.57078476E-0001 3.84580052E-0001 3.99401973E-0001 4.19156021E-0001 4.30792695E-0001 4.34518770E-0001 4.37811677E-0001 4.45758348E-0001 4.48709172E-0001 4.56167633E-0001 4.59051238E-0001 4.58061667E-0001 4.50905454E-0001 4.42591690E-0001 4.377631…
5.49968311E+0000 2.15230289E-0001 1.87721222E-0002 1.86304492E-0001 1.67764028E-0001 2.34749657E-0001 2.25774098E-0001 2.25285219E-0001 2.61382573E-0001 2.81210295E-0001 3.03914072E-0001 3.20059075E-0001 3.36966730E-0001 3.52250033E-0001 3.61897570E-0001 3.74934532E-0001 3.82485038E-0001 3.87512234E-0001 3.92620238E-0001 3.98870045E-0001 4.00340927E-0001 3.97058562E-0001 3.94869217E-0001 3.953856…
6.00003336E+0000 1.17815876E-0001 7.76053739E-0002 1.99003224E-0001 1.53386991E-0001 2.13899617E-0001 2.21300807E-0001 2.45364953E-0001 2.88389337E-0001 3.10252916E-0001 3.42479144E-0001 3.60300205E-0001 3.78823777E-0001 4.00140641E-0001 4.15023327E-0001 4.26961385E-0001 4.33487871E-0001 4.40915009E-0001 4.50837748E-0001 4.57558678E-0001 4.59279821E-0001 4.56579029E-0001 4.54883463E-0001 4.547713…
6.50038360E+0000 1.77348783E-0001 -6.75898825E-0002 1.23701393E-0001 1.27265223E-0001 1.87764587E-0001 2.24503562E-0001 2.58772754E-0001 2.81260117E-0001 2.99949065E-0001 3.27425122E-0001 3.52468973E-0001 3.70055516E-0001 3.86784557E-0001 3.95066720E-0001 4.05882380E-0001 4.18219042E-0001 4.22885854E-0001 4.29406758E-0001 4.36625435E-0001 4.39333887E-0001 4.35551868E-0001 4.33302386E-0001 4.30785…
7.00073385E+0000 3.19960708E-0001 1.01098681E-0001 9.43415654E-0002 1.62472946E-0001 2.28844668E-0001 2.95419184E-0001 3.09694819E-0001 3.16050932E-0001 3.25618975E-0001 3.35038756E-0001 3.58278825E-0001 3.75762342E-0001 3.98647508E-0001 4.15989379E-0001 4.22059021E-0001 4.26238400E-0001 4.22217899E-0001 4.25054308E-0001 4.27606057E-0001 4.29244803E-0001 4.27966553E-0001 4.25062315E-0001 4.171724…
7.49899930E+0000 4.21581441E-0001 3.39956539E-0001 2.98728514E-0001 3.17273497E-0001 2.55602660E-0001 2.76678928E-0001 2.95989826E-0001 3.20610329E-0001 3.37633423E-0001 3.53834010E-0001 3.84486749E-0001 3.97566591E-0001 4.13162988E-0001 4.19996130E-0001 4.33553585E-0001 4.39404172E-0001 4.45661698E-0001 4.53925404E-0001 4.60457615E-0001 4.59786148E-0001 4.57347017E-0001 4.53344187E-0001 4.492059…
7.99934954E+0000 2.04978935E-0001 1.38605281E-0001 2.12167540E-0001 2.63861614E-0001 2.90791391E-0001 3.16237191E-0001 3.27304304E-0001 3.53861357E-0001 3.72772116E-0001 3.85377069E-0001 4.10079538E-0001 4.23484713E-0001 4.44074092E-0001 4.50986600E-0001 4.61507313E-0001 4.66208831E-0001 4.73934185E-0001 4.78490090E-0001 4.84158024E-0001 4.84578347E-0001 4.83181031E-0001 4.80088131E-0001 4.759910…
8.49969979E+0000 4.69530264E-0002 1.01084485E-0001 1.44814855E-0001 2.33267822E-0001 2.55599730E-0001 3.05515448E-0001 2.79009249E-0001 3.11110915E-0001 3.19397829E-0001 3.51857710E-0001 3.68019523E-0001 3.93021484E-0001 4.08096704E-0001 4.12060868E-0001 4.20135827E-0001 4.23705913E-0001 4.29756990E-0001 4.33488449E-0001 4.35208785E-0001 4.28466168E-0001 4.25300346E-0001 4.18011664E-0001 4.160737…
9.00005004E+0000 3.16135246E-0001 2.19562480E-0001 1.41141327E-0001 1.98091252E-0001 1.98446548E-0001 2.73548349E-0001 2.72129749E-0001 3.24146188E-0001 3.35055806E-0001 3.57712365E-0001 3.59580597E-0001 3.79593566E-0001 3.99084348E-0001 4.08742272E-0001 4.24272444E-0001 4.33444532E-0001 4.38495808E-0001 4.38846044E-0001 4.44729730E-0001 4.46773984E-0001 4.50667492E-0001 4.47346202E-0001 4.487010…
9.50040028E+0000 3.93661239E-0001 1.98941128E-0001 2.20210001E-0001 2.81225443E-0001 2.52038265E-0001 3.06496380E-0001 2.47141040E-0001 2.87675635E-0001 3.01069814E-0001 3.46754571E-0001 3.67102306E-0001 3.84441754E-0001 3.95807693E-0001 4.08054945E-0001 4.13961082E-0001 4.16408844E-0001 4.16819033E-0001 4.25944987E-0001 4.35125913E-0001 4.37624817E-0001 4.37593244E-0001 4.33261145E-0001 4.313892…
1.00007505E+0001 4.17423669E-0001 2.37849006E-0001 1.61244735E-0001 2.06183324E-0001 2.58184685E-0001 3.22340641E-0001 2.93191407E-0001 3.03444487E-0001 3.13386589E-0001 3.30859107E-0001 3.54653692E-0001 3.74286528E-0001 3.87170308E-0001 3.98828473E-0001 4.10743583E-0001 4.17245222E-0001 4.19940675E-0001 4.23037126E-0001 4.22806317E-0001 4.24905551E-0001 4.24946794E-0001 4.23510822E-0001 4.182605…
1.09993662E+0001 1.13722114E-0001 1.45071560E-0001 1.60971254E-0001 1.90555420E-0001 2.46629011E-0001 2.83499529E-0001 2.89260709E-0001 3.17573328E-0001 3.34542656E-0001 3.62792783E-0001 3.90132015E-0001 4.19456584E-0001 4.34586440E-0001 4.42510539E-0001 4.55547994E-0001 4.62979243E-0001 4.66985152E-0001 4.69922886E-0001 4.71513142E-0001 4.70012443E-0001 4.67087297E-0001 4.65036157E-0001 4.609019…
1.20000667E+0001 2.13044418E-0001 2.54756779E-0001 3.37071986E-0001 2.85908473E-0001 3.33917075E-0001 3.09372064E-0001 3.14655444E-0001 3.59059053E-0001 3.79275333E-0001 4.04677664E-0001 4.16587939E-0001 4.36931065E-0001 4.48894062E-0001 4.65591524E-0001 4.74381058E-0001 4.73529995E-0001 4.69487159E-0001 4.70222292E-0001 4.73890196E-0001 4.72079719E-0001 4.68850348E-0001 4.65697872E-0001 4.635507…
1.30007672E+0001 4.43284722E-0002 1.15360394E-0001 1.93989522E-0001 2.62969729E-0001 2.57986625E-0001 2.19135414E-0001 2.09138316E-0001 2.60480014E-0001 2.78769929E-0001 2.97587530E-0001 3.24988289E-0001 3.46692076E-0001 3.69129445E-0001 3.72683343E-0001 3.78823720E-0001 3.85657372E-0001 3.92199192E-0001 4.03942975E-0001 4.11573233E-0001 4.12440107E-0001 4.11964577E-0001 4.09330263E-0001 4.090972…
1.39993829E+0001 2.80420381E-0001 1.65716375E-0001 3.25454511E-0001 2.39725779E-0001 2.60014436E-0001 2.56645740E-0001 2.75217819E-0001 3.11058434E-0001 3.21032880E-0001 3.23653304E-0001 3.34412925E-0001 3.45288733E-0001 3.59571618E-0001 3.66305225E-0001 3.76651398E-0001 3.83865571E-0001 3.83234932E-0001 3.84489774E-0001 3.85827252E-0001 3.85369187E-0001 3.82885003E-0001 3.78526036E-0001 3.767604…
1.50000834E+0001 1.13809500E-0001 9.96300199E-0002 2.62004913E-0001 3.36815702E-0001 4.25485301E-0001 3.87061137E-0001 3.50405119E-0001 3.73624271E-0001 3.76258270E-0001 3.89899501E-0001 3.95652374E-0001 4.04850717E-0001 4.09319503E-0001 4.09150895E-0001 4.04751603E-0001 4.03186357E-0001 4.00569178E-0001 4.01994629E-0001 3.97725455E-0001 3.88338894E-0001 3.80633918E-0001 3.70060125E-0001 3.601092…
1.60007839E+0001 2.43329138E-0002 -1.38177445E-0001 -1.71392797E-0002 2.45044285E-0002 9.01271326E-0002 1.44894502E-0001 1.52711128E-0001 1.82087195E-0001 2.11588925E-0001 2.37871712E-0001 2.53517853E-0001 2.78535992E-0001 3.01192078E-0001 3.18123278E-0001 3.33123907E-0001 3.44042771E-0001 3.52647775E-0001 3.60266192E-0001 3.70802257E-0001 3.77462659E-0001 3.80557703E-0001 3.79721167E-0001 3.8313…
1.69993996E+0001 8.14140680E-0002 -2.43726501E-0002 1.44690320E-0001 2.37199968E-0001 3.17401461E-0001 3.05898389E-0001 2.94319548E-0001 3.10956282E-0001 2.95994426E-0001 3.21032990E-0001 3.38155350E-0001 3.58216100E-0001 3.70571672E-0001 3.79213822E-0001 3.80087097E-0001 3.83746263E-0001 3.86923653E-0001 3.91609303E-0001 3.93417034E-0001 3.90772153E-0001 3.88151287E-0001 3.80687097E-0001 3.76211…
1.80001001E+0001 -3.77161828E-0002 5.10128411E-0002 1.70341301E-0001 1.93517253E-0001 2.29490435E-0001 1.87850642E-0001 1.95295099E-0001 1.86300700E-0001 2.29761339E-0001 2.59005536E-0001 2.89673398E-0001 3.10392869E-0001 3.20905049E-0001 3.36108383E-0001 3.47533235E-0001 3.66247343E-0001 3.74175169E-0001 3.86122835E-0001 3.93397229E-0001 3.98070899E-0001 4.02206875E-0001 4.04863049E-0001 4.07478…
1.90008006E+0001 -1.39809426E-0001 -2.65589069E-0002 1.68067006E-0001 2.56284407E-0001 2.68987567E-0001 2.63690865E-0001 2.19298460E-0001 2.40884803E-0001 2.72349520E-0001 3.20372794E-0001 3.37771649E-0001 3.47408386E-0001 3.65287753E-0001 3.76799594E-0001 3.84849650E-0001 3.92107484E-0001 3.99433411E-0001 4.11393836E-0001 4.19248484E-0001 4.21617266E-0001 4.19923026E-0001 4.18023730E-0001 4.1533…
1.99994163E+0001 1.09958384E-0001 1.59182246E-0001 2.68855664E-0001 2.02835435E-0001 1.79093113E-0001 2.64556964E-0001 2.77392774E-0001 3.15722734E-0001 3.28882926E-0001 3.57322345E-0001 3.60575687E-0001 3.63603666E-0001 3.85054330E-0001 4.03015190E-0001 4.19377054E-0001 4.22156064E-0001 4.27626230E-0001 4.35281369E-0001 4.41816049E-0001 4.40739176E-0001 4.41303725E-0001 4.40572364E-0001 4.426280…
2.20008172E+0001 4.96929827E-0001 3.50343690E-0001 3.42259296E-0001 3.07991803E-0001 2.76380951E-0001 2.51401548E-0001 2.78414664E-0001 3.04222273E-0001 3.28247861E-0001 3.52715921E-0001 3.65270110E-0001 3.70351232E-0001 3.74603056E-0001 3.78752937E-0001 3.89601015E-0001 3.90874105E-0001 3.92504073E-0001 3.95207358E-0001 3.94929031E-0001 3.96378987E-0001 3.95449575E-0001 3.91036289E-0001 3.816570…
2.40001334E+0001 -5.83421775E-0003 7.05727262E-0002 2.02133691E-0001 2.36780206E-0001 2.97786623E-0001 3.00210678E-0001 3.05507065E-0001 3.24649444E-0001 3.40615585E-0001 3.54839882E-0001 3.70334935E-0001 3.83751044E-0001 3.90905251E-0001 4.02271541E-0001 4.13114948E-0001 4.20147328E-0001 4.25896692E-0001 4.31945433E-0001 4.37969630E-0001 4.34863517E-0001 4.31350702E-0001 4.25325729E-0001 4.20183…
2.59994496E+0001 3.67030655E-0001 1.57521354E-0001 1.15161425E-0001 6.39337864E-0002 1.08163480E-0001 1.72093433E-0001 2.19896135E-0001 2.74656010E-0001 2.78193265E-0001 2.74343944E-0001 2.84451398E-0001 3.06718358E-0001 3.24322004E-0001 3.34579382E-0001 3.47198977E-0001 3.59012241E-0001 3.60151429E-0001 3.63732372E-0001 3.70607856E-0001 3.73093706E-0001 3.74982366E-0001 3.72235723E-0001 3.705912…
2.80008506E+0001 2.80722067E-0001 2.44338381E-0001 3.49284399E-0001 3.04329171E-0001 2.20034508E-0001 2.21262465E-0001 2.50884684E-0001 2.97188168E-0001 2.90141600E-0001 3.01541429E-0001 3.08253538E-0001 3.22009569E-0001 3.37349318E-0001 3.47682058E-0001 3.56085364E-0001 3.60724081E-0001 3.62857722E-0001 3.70375667E-0001 3.80261484E-0001 3.81192520E-0001 3.78993059E-0001 3.72622945E-0001 3.713271…
3.00001668E+0001 8.57467275E-0002 4.98965303E-0003 1.60806654E-0001 1.51759455E-0001 1.26073290E-0001 1.61740160E-0001 2.12149964E-0001 2.24992085E-0001 2.19322296E-0001 2.37226461E-0001 2.59500444E-0001 2.71419251E-0001 2.79633671E-0001 2.93376454E-0001 3.07764334E-0001 3.17829334E-0001 3.21687752E-0001 3.27272411E-0001 3.31826646E-0001 3.33258878E-0001 3.34310594E-0001 3.30629007E-0001 3.301865…
3.19994830E+0001 3.59806316E-0001 1.48123317E-0001 1.74612192E-0001 5.96601162E-0002 1.55406726E-0002 4.66375686E-0002 1.49313552E-0001 2.17349167E-0001 2.36962676E-0001 2.34038671E-0001 2.29102075E-0001 2.47676550E-0001 2.68834526E-0001 2.88894786E-0001 3.01515659E-0001 3.12410656E-0001 3.18312410E-0001 3.24394574E-0001 3.27116558E-0001 3.30060156E-0001 3.33785646E-0001 3.37926085E-0001 3.418857…
3.40008840E+0001 3.85361458E-0001 2.80548187E-0001 3.94178033E-0001 3.48180396E-0001 3.26901177E-0001 3.33538373E-0001 3.22587512E-0001 3.55602679E-0001 3.57022326E-0001 3.69057213E-0001 3.78952814E-0001 3.86828089E-0001 3.98652617E-0001 4.00006709E-0001 4.07057394E-0001 4.03899508E-0001 4.01142684E-0001 3.96604447E-0001 3.96615020E-0001 3.89698913E-0001 3.82798944E-0001 3.74215916E-0001 3.682910…
3.60002001E+0001 1.25060105E-0002 -7.29766426E-0002 -1.03044231E-0001 -4.58978943E-0002 6.85301716E-0002 1.37686181E-0001 1.40762649E-0001 1.77557612E-0001 2.09505865E-0001 2.15215156E-0001 2.23942989E-0001 2.32202371E-0001 2.56651548E-0001 2.72414765E-0001 2.83973647E-0001 2.89512235E-0001 2.93778397E-0001 3.00420029E-0001 3.04159520E-0001 3.06077506E-0001 3.05981238E-0001 3.05368846E-0001 3.031…
3.79995163E+0001 2.32369206E-0003 3.29287002E-0002 1.32914903E-0001 1.16130147E-0001 1.52264406E-0001 1.44736312E-0001 1.39640286E-0001 1.84805015E-0001 2.09205688E-0001 2.40625868E-0001 2.58803815E-0001 2.65891385E-0001 2.71459085E-0001 2.81921086E-0001 2.85413401E-0001 2.93618964E-0001 2.95010306E-0001 3.03118796E-0001 3.04127096E-0001 3.07879749E-0001 3.05200930E-0001 3.04694528E-0001 3.034656…
4.00009173E+0001 6.07549185E-0002 2.39081911E-0001 3.76025121E-0001 3.28766733E-0001 2.61829996E-0001 2.02930334E-0001 2.13794117E-0001 2.23548363E-0001 2.46532507E-0001 2.63461878E-0001 2.79930536E-0001 2.84635525E-0001 3.01794643E-0001 3.04229714E-0001 3.06272333E-0001 3.15572954E-0001 3.18110346E-0001 3.24250305E-0001 3.17333988E-0001 3.13623761E-0001 3.04605624E-0001 3.01946100E-0001 3.004442…
4.20002335E+0001 2.27399672E-0001 2.71015169E-0001 4.30344971E-0001 4.10232605E-0001 3.12545263E-0001 2.53953736E-0001 2.17336446E-0001 2.58814703E-0001 2.82974019E-0001 3.17418444E-0001 3.21723572E-0001 3.25777165E-0001 3.31421102E-0001 3.42748308E-0001 3.49811093E-0001 3.53297744E-0001 3.53759526E-0001 3.54783747E-0001 3.54377747E-0001 3.49902114E-0001 3.45539357E-0001 3.39717680E-0001 3.345871…
4.39995497E+0001 8.68983048E-0002 7.33023471E-0002 2.39582560E-0001 2.04420711E-0001 1.86379381E-0001 1.43944444E-0001 1.46972465E-0001 1.73614094E-0001 1.87339155E-0001 2.11706048E-0001 2.29458421E-0001 2.45197217E-0001 2.58091776E-0001 2.68227691E-0001 2.83773019E-0001 2.93947207E-0001 3.01939041E-0001 3.12878608E-0001 3.20626183E-0001 3.22061208E-0001 3.24370381E-0001 3.25668427E-0001 3.276804…
4.60009507E+0001 2.60925159E-0001 2.29474100E-0001 2.98270902E-0001 1.73055476E-0001 1.65570709E-0001 1.58678288E-0001 2.28405436E-0001 2.44038614E-0001 2.61552780E-0001 2.61631050E-0001 2.75700931E-0001 2.87216148E-0001 2.97802710E-0001 3.05375599E-0001 3.18043992E-0001 3.19056499E-0001 3.17917638E-0001 3.20762526E-0001 3.21822710E-0001 3.18762297E-0001 3.15696705E-0001 3.13832386E-0001 3.136824…
4.80002669E+0001 3.91804460E-0001 3.95944792E-0001 3.41971091E-0001 2.18168737E-0001 1.71387862E-0001 1.51203539E-0001 1.48660229E-0001 1.66834325E-0001 1.70086301E-0001 1.85476599E-0001 1.91689550E-0001 2.06684257E-0001 2.16656810E-0001 2.23325662E-0001 2.28333284E-0001 2.30116793E-0001 2.28251831E-0001 2.31454736E-0001 2.36972674E-0001 2.39040246E-0001 2.34576629E-0001 2.31125661E-0001 2.282413…
4.99995830E+0001 -1.05084758E-0001 1.73925413E-0001 2.52366050E-0001 2.65206147E-0001 1.85294822E-0001 1.92168348E-0001 1.79298934E-0001 1.92692075E-0001 2.13450106E-0001 2.40638636E-0001 2.65528240E-0001 2.74100089E-0001 2.90668650E-0001 2.90635042E-0001 2.96783141E-0001 2.96615071E-0001 2.99786932E-0001 3.04994806E-0001 3.07909197E-0001 3.03769737E-0001 2.99482409E-0001 2.91502270E-0001 2.88058…
5.20009840E+0001 1.44941152E-0001 1.01050723E-0001 6.08582844E-0002 -8.57615591E-0003 3.44007260E-0002 4.93511429E-0002 1.22946549E-0001 1.36446512E-0001 1.72438405E-0001 1.89603501E-0001 2.12790799E-0001 2.24115483E-0001 2.32617372E-0001 2.46947028E-0001 2.57146071E-0001 2.67426928E-0001 2.66798791E-0001 2.77621963E-0001 2.84507163E-0001 2.89044763E-0001 2.87214272E-0001 2.87529676E-0001 2.85756…
5.40003002E+0001 2.03053470E-0001 1.91500696E-0001 1.20892551E-0001 4.15171566E-0002 1.12149833E-0001 1.92371952E-0001 1.88425788E-0001 2.11945136E-0001 2.52684167E-0001 2.55087586E-0001 2.59513397E-0001 2.70980086E-0001 2.80440895E-0001 2.87156108E-0001 2.86957613E-0001 2.90424570E-0001 2.94630158E-0001 2.97224433E-0001 2.94555762E-0001 2.93223198E-0001 2.90127329E-0001 2.83209382E-0001 2.752304…
5.59996164E+0001 2.00476035E-0002 -1.21314648E-0001 1.08610839E-0002 1.44360223E-0001 1.45278693E-0001 1.28559650E-0001 1.31775351E-0001 1.62533823E-0001 1.99753993E-0001 2.20909209E-0001 2.46972247E-0001 2.45941453E-0001 2.59409102E-0001 2.69877792E-0001 2.77740411E-0001 2.81745521E-0001 2.83833850E-0001 2.88296388E-0001 2.89258798E-0001 2.86168645E-0001 2.82274687E-0001 2.77900235E-0001 2.74248…
5.80010174E+0001 9.09319680E-0002 5.40890112E-0002 2.45510352E-0001 1.54578589E-0001 8.67322568E-0002 6.32803216E-0002 6.31798222E-0002 1.32015436E-0001 1.73907988E-0001 1.89583775E-0001 1.79368872E-0001 1.69538960E-0001 1.72291983E-0001 1.87615662E-0001 2.03193664E-0001 2.17004270E-0001 2.18356056E-0001 2.23747791E-0001 2.27440848E-0001 2.26097726E-0001 2.26103069E-0001 2.23391242E-0001 2.255193…
6.00003336E+0001 2.61552829E-0001 1.50276931E-0001 3.22583929E-0001 2.59255115E-0001 2.60387578E-0001 2.99906773E-0001 3.25946529E-0001 3.37120898E-0001 3.28781050E-0001 3.44855651E-0001 3.59020113E-0001 3.54579745E-0001 3.48509386E-0001 3.45534624E-0001 3.43148994E-0001 3.40706815E-0001 3.38212437E-0001 3.32238336E-0001 3.30542424E-0001 3.19645499E-0001 3.11802236E-0001 3.06026981E-0001 3.036672…
6.19996498E+0001 -1.69338882E-0001 2.24022887E-0003 -1.11386078E-0002 4.84712758E-0002 7.56360836E-0002 1.32764754E-0001 1.30687651E-0001 1.75088883E-0001 1.89645414E-0001 2.04697984E-0001 2.10115702E-0001 2.18804574E-0001 2.29880569E-0001 2.43610751E-0001 2.53205555E-0001 2.58314689E-0001 2.66700128E-0001 2.76081951E-0001 2.75519590E-0001 2.76042561E-0001 2.78043588E-0001 2.81707150E-0001 2.7895…
6.39989659E+0001 1.10801852E-0001 1.63538086E-0001 1.76695762E-0001 2.05081300E-0001 2.06738930E-0001 1.61757813E-0001 1.57325555E-0001 1.99003715E-0001 2.22899206E-0001 2.40049488E-0001 2.57070359E-0001 2.72832670E-0001 2.84362130E-0001 2.86563137E-0001 2.90665316E-0001 2.95405745E-0001 2.98199721E-0001 3.08663444E-0001 3.12769358E-0001 3.11316701E-0001 3.07449032E-0001 3.03316226E-0001 3.009689…
6.60003669E+0001 -1.65232541E-0001 1.50207802E-0002 1.75839219E-0001 1.40706466E-0001 1.55949242E-0001 1.33040894E-0001 1.45538076E-0001 1.83176271E-0001 2.13581833E-0001 2.37487552E-0001 2.57344009E-0001 2.71931389E-0001 2.81376195E-0001 2.81122436E-0001 2.87520639E-0001 2.93592966E-0001 2.97778783E-0001 3.05228816E-0001 3.05890577E-0001 3.06598537E-0001 3.00480700E-0001 2.96922362E-0001 2.91557…
6.79996831E+0001 2.23080609E-0001 2.53446122E-0001 2.14879167E-0001 1.34469524E-0001 1.26239066E-0001 1.15288531E-0001 1.35177212E-0001 1.81554341E-0001 1.93432866E-0001 2.06629647E-0001 2.22857306E-0001 2.19486832E-0001 2.25423267E-0001 2.27028040E-0001 2.44247496E-0001 2.49532878E-0001 2.55862886E-0001 2.58877686E-0001 2.62759816E-0001 2.63039806E-0001 2.67574976E-0001 2.67294510E-0001 2.695066…
6.99989993E+0001 2.21955281E-0001 1.78657591E-0002 1.36745399E-0001 2.03910457E-0001 2.28779552E-0001 1.73692219E-0001 1.33304253E-0001 1.64343708E-0001 1.76322557E-0001 2.10759779E-0001 2.24855532E-0001 2.40866998E-0001 2.40511511E-0001 2.41932003E-0001 2.41860976E-0001 2.48390894E-0001 2.53350996E-0001 2.61432057E-0001 2.65252193E-0001 2.61231242E-0001 2.58507123E-0001 2.51629713E-0001 2.491108…
7.20004003E+0001 -1.71815954E-0001 9.20652124E-0003 1.05294495E-0001 1.00591319E-0001 1.43142502E-0001 1.00060552E-0001 1.45422617E-0001 1.49810288E-0001 1.69836942E-0001 1.91289734E-0001 2.13178981E-0001 2.21387714E-0001 2.39869024E-0001 2.53771324E-0001 2.63970476E-0001 2.63306098E-0001 2.66684460E-0001 2.71803945E-0001 2.76179887E-0001 2.77242508E-0001 2.79941780E-0001 2.78551524E-0001 2.78008…
7.39997165E+0001 1.34322883E-0001 -2.70818422E-0002 9.11765147E-0002 6.29302990E-0002 1.31273435E-0001 1.17737700E-0001 1.25579369E-0001 1.50402984E-0001 1.32304209E-0001 1.43736539E-0001 1.65046618E-0001 1.81079290E-0001 1.92662486E-0001 2.00968905E-0001 2.04742026E-0001 2.13462307E-0001 2.14813940E-0001 2.24101170E-0001 2.23719112E-0001 2.26707009E-0001 2.28360953E-0001 2.28612516E-0001 2.27469…
7.59990327E+0001 -3.46701978E-0002 -5.88578328E-0002 7.89230037E-0002 1.67645461E-0001 2.12160749E-0001 2.16611018E-0001 1.97367248E-0001 2.13951968E-0001 2.01750097E-0001 2.22266674E-0001 2.24588018E-0001 2.34880665E-0001 2.43526470E-0001 2.54872510E-0001 2.62619107E-0001 2.67009052E-0001 2.67658522E-0001 2.69046541E-0001 2.67513447E-0001 2.63361648E-0001 2.64063185E-0001 2.59281473E-0001 2.5784…
7.80004336E+0001 3.45611038E-0001 8.56125139E-0002 2.39427676E-0002 3.38235957E-0002 1.09023403E-0001 1.36240012E-0001 1.82567483E-0001 1.86966532E-0001 1.94273761E-0001 1.91600456E-0001 1.98289274E-0001 2.07215058E-0001 2.20399082E-0001 2.30873647E-0001 2.37108356E-0001 2.42090779E-0001 2.35335842E-0001 2.39633788E-0001 2.39696659E-0001 2.44163118E-0001 2.42896535E-0001 2.39529789E-0001 2.387579…
7.99997498E+0001 1.70191290E-0001 1.39270753E-0001 1.56487642E-0001 3.85151938E-0004 6.03867847E-0002 1.11008012E-0001 1.32289152E-0001 1.85654582E-0001 2.05165306E-0001 2.26560503E-0001 2.31999676E-0001 2.54153457E-0001 2.56540169E-0001 2.58678735E-0001 2.65992880E-0001 2.80491833E-0001 2.83824040E-0001 2.88346307E-0001 2.90219438E-0001 2.87991618E-0001 2.87043832E-0001 2.87096367E-0001 2.851536…
8.19990660E+0001 5.75380558E-0002 2.55041110E-0003 1.30590154E-0002 2.60793137E-0002 7.19910584E-0002 1.59510290E-0001 1.98215576E-0001 1.93529045E-0001 1.98453674E-0001 2.04774177E-0001 2.04882032E-0001 2.10873279E-0001 2.26106292E-0001 2.34914245E-0001 2.43569113E-0001 2.45503607E-0001 2.48224629E-0001 2.54686018E-0001 2.59351367E-0001 2.57447636E-0001 2.56711957E-0001 2.54586656E-0001 2.518568…
8.40004670E+0001 -2.02850350E-0001 -2.27220531E-0001 -1.57973549E-0001 1.38837244E-0002 -1.99260718E-0002 2.80408974E-0003 -2.86175386E-0002 -1.32571228E-0002 -2.28846020E-0002 3.03118560E-0003 2.51724599E-0002 3.54111920E-0002 4.30558791E-0002 4.59405211E-0002 5.51999341E-0002 6.23545512E-0002 6.82948919E-0002 7.97841612E-0002 8.93950136E-0002 8.97847161E-0002 8.71408760E-0002 8.52051122E-0002 8…
8.59997832E+0001 1.24819647E-0001 2.16922983E-0002 2.85247844E-0001 2.12115117E-0001 1.90810236E-0001 1.28893253E-0001 1.69372377E-0001 1.94224841E-0001 2.03506238E-0001 2.11957468E-0001 2.25657660E-0001 2.30818042E-0001 2.36512296E-0001 2.37968285E-0001 2.49477206E-0001 2.56468585E-0001 2.57205812E-0001 2.61322925E-0001 2.63370134E-0001 2.61316990E-0001 2.53955051E-0001 2.50627149E-0001 2.497195…
8.79990994E+0001 -9.45076343E-0002 -1.06789551E-0001 4.48624366E-0002 8.27669337E-0002 7.98085355E-0002 1.44323679E-0001 1.16897585E-0001 1.70669178E-0001 1.49747612E-0001 1.57147928E-0001 1.58855983E-0001 1.75731517E-0001 1.88431450E-0001 2.02989854E-0001 2.11927444E-0001 2.23316040E-0001 2.29281463E-0001 2.35967633E-0001 2.40141974E-0001 2.35544369E-0001 2.35589371E-0001 2.31578887E-0001 2.3618…
9.00005004E+0001 2.75810952E-0001 -2.16518790E-0002 8.82755528E-0002 4.69973203E-0002 7.35332452E-0002 7.15757546E-0002 8.54803992E-0002 1.20813361E-0001 1.54941805E-0001 1.58578355E-0001 1.63887178E-0001 1.72893771E-0001 1.79097310E-0001 1.94097443E-0001 2.01684529E-0001 2.12382322E-0001 2.17218050E-0001 2.24400915E-0001 2.30379526E-0001 2.32441053E-0001 2.32743250E-0001 2.36581574E-0001 2.39377…
9.19998165E+0001 1.05611021E-0001 2.37742212E-0001 1.57219605E-0001 6.70633713E-0002 9.49134574E-0002 1.25449808E-0001 8.48165915E-0002 1.14285106E-0001 1.37079791E-0001 1.61565082E-0001 1.73805838E-0001 1.81311396E-0001 1.84723663E-0001 1.90100241E-0001 1.94366890E-0001 1.90573641E-0001 1.95933086E-0001 2.05795566E-0001 2.16085632E-0001 2.14119261E-0001 2.15443708E-0001 2.12262929E-0001 2.097579…
9.39991327E+0001 1.70168475E-0001 2.67568071E-0002 6.03498061E-0002 1.12881642E-0001 2.34936609E-0001 2.28390392E-0001 1.92441099E-0001 1.83805239E-0001 1.80385536E-0001 1.94712275E-0001 2.10481885E-0001 2.31460520E-0001 2.32320599E-0001 2.31730278E-0001 2.32096523E-0001 2.27924507E-0001 2.28604132E-0001 2.30667479E-0001 2.34363956E-0001 2.31363764E-0001 2.31253387E-0001 2.27896497E-0001 2.241859…
9.60005337E+0001 8.91836585E-0002 2.35902852E-0002 1.23122936E-0001 1.10882798E-0001 3.05183762E-0002 3.25371907E-0002 4.11232040E-0002 1.10677928E-0001 1.13594617E-0001 1.43166997E-0001 1.42427117E-0001 1.47308536E-0001 1.50254400E-0001 1.58225028E-0001 1.70581542E-0001 1.73300399E-0001 1.79244986E-0001 1.82680201E-0001 1.88396953E-0001 1.86357695E-0001 1.82928884E-0001 1.77701470E-0001 1.809061…
9.79998499E+0001 1.28209603E-0001 -1.02990818E-0001 -7.66399750E-0002 -1.22113594E-0001 9.41983672E-0003 8.97222574E-0002 1.16593451E-0001 1.30291330E-0001 1.23197310E-0001 1.53102845E-0001 1.57380744E-0001 1.60752402E-0001 1.65957286E-0001 1.78526842E-0001 1.81101873E-0001 1.91534520E-0001 1.95895765E-0001 2.00850674E-0001 2.00541927E-0001 1.97718440E-0001 2.00012176E-0001 1.99915746E-0001 2.027…
9.99991661E+0001 2.33536999E-0001 -7.82713517E-0002 9.54002587E-0002 1.61656691E-0001 1.95402889E-0001 2.16650556E-0001 2.01030616E-0001 2.19587696E-0001 2.12783705E-0001 2.23521014E-0001 2.23319816E-0001 2.27623990E-0001 2.35038749E-0001 2.46232060E-0001 2.53525702E-0001 2.61777305E-0001 2.64074831E-0001 2.65373292E-0001 2.71786702E-0001 2.73552011E-0001 2.73683884E-0001 2.68130239E-0001 2.65173…
1.02000567E+0002 2.47504959E-0001 2.37804667E-0001 3.46643489E-0001 3.18176629E-0001 2.59296073E-0001 2.02368401E-0001 1.91292768E-0001 1.87800349E-0001 1.98899045E-0001 2.29662713E-0001 2.49941633E-0001 2.58672325E-0001 2.62464057E-0001 2.65603891E-0001 2.67072713E-0001 2.67537711E-0001 2.60682474E-0001 2.60267184E-0001 2.62516574E-0001 2.60423788E-0001 2.52065329E-0001 2.45018348E-0001 2.420279…
1.03999883E+0002 3.68323137E-0001 2.35114523E-0001 2.17079128E-0001 1.33210129E-0001 1.93576474E-0001 1.71312283E-0001 1.82555713E-0001 1.84585797E-0001 1.81901425E-0001 1.86409310E-0001 1.94729566E-0001 1.97750798E-0001 2.04357527E-0001 2.02278625E-0001 2.08878676E-0001 2.05407647E-0001 1.99611230E-0001 1.99945796E-0001 1.96714369E-0001 1.92954655E-0001 1.86668373E-0001 1.80302635E-0001 1.748131…
1.05999199E+0002 2.42871765E-0001 2.72292075E-0001 1.45737029E-0001 1.75468494E-0001 1.87722297E-0001 1.90998333E-0001 1.48729240E-0001 1.84345807E-0001 1.54579120E-0001 1.61962031E-0001 1.51585915E-0001 1.73118527E-0001 1.83728767E-0001 1.95311138E-0001 1.92542418E-0001 1.94313967E-0001 1.95896732E-0001 1.97445963E-0001 2.00704306E-0001 1.99485611E-0001 2.01068348E-0001 1.97212344E-0001 1.977316…
1.08000600E+0002 5.97422510E-0002 -7.97079982E-0002 -5.50546309E-0004 -2.45829659E-0002 2.58753264E-0002 2.82377034E-0002 -1.49841421E-0003 6.76880993E-0002 8.50656994E-0002 1.10252996E-0001 1.08319169E-0001 1.18956759E-0001 1.33211970E-0001 1.43423697E-0001 1.56646571E-0001 1.71441375E-0001 1.79628494E-0001 1.87519231E-0001 1.91502390E-0001 1.94400586E-0001 1.97472289E-0001 1.97650326E-0001 2.03…
1.09999917E+0002 1.56586980E-0001 2.01260399E-0001 2.99159058E-0001 2.58342819E-0001 2.43848651E-0001 1.70225680E-0001 1.60962320E-0001 1.52162487E-0001 1.69125484E-0001 1.86474500E-0001 2.04930379E-0001 2.02705548E-0001 2.09757258E-0001 2.13765232E-0001 2.19351574E-0001 2.23171737E-0001 2.24878311E-0001 2.32768701E-0001 2.32486003E-0001 2.29492280E-0001 2.25921506E-0001 2.23146282E-0001 2.197435…
1.11999233E+0002 5.93507000E-0001 4.51190891E-0001 3.29740569E-0001 2.77086301E-0001 2.26082525E-0001 2.43283106E-0001 2.22211769E-0001 2.56788355E-0001 2.60059489E-0001 2.81566303E-0001 2.85124496E-0001 2.80220682E-0001 2.81774356E-0001 2.79545506E-0001 2.87198984E-0001 2.88317670E-0001 2.83297681E-0001 2.76888459E-0001 2.74764817E-0001 2.69446073E-0001 2.60352787E-0001 2.50228031E-0001 2.390314…
1.14000634E+0002 -9.03726853E-0002 5.87849592E-0002 1.90009471E-0001 6.51630700E-0002 6.38768128E-0002 5.55327817E-0002 8.12884632E-0002 7.58321157E-0002 9.13117468E-0002 1.18705593E-0001 1.18215672E-0001 1.32468754E-0001 1.42432656E-0001 1.53878835E-0001 1.62059377E-0001 1.72939645E-0001 1.73717609E-0001 1.78196136E-0001 1.80362545E-0001 1.85673327E-0001 1.81752099E-0001 1.82476018E-0001 1.83434…
1.15999950E+0002 -1.36628526E-0001 2.95733098E-0002 1.78806037E-0001 2.15546524E-0001 1.56711823E-0001 1.59919029E-0001 1.32558452E-0001 1.78857020E-0001 2.02924240E-0001 2.12983029E-0001 2.08568503E-0001 2.12111647E-0001 2.16538874E-0001 2.25919089E-0001 2.32508844E-0001 2.32035328E-0001 2.30708570E-0001 2.29985535E-0001 2.34467773E-0001 2.29375594E-0001 2.27207684E-0001 2.24653590E-0001 2.23330…
1.17999266E+0002 9.60442921E-0002 8.84995962E-0002 2.83946682E-0001 2.01406593E-0001 1.65855842E-0001 1.49191265E-0001 1.63970375E-0001 2.32149630E-0001 2.27563396E-0001 2.29490527E-0001 2.28155245E-0001 2.36662270E-0001 2.42600631E-0001 2.48061407E-0001 2.53544774E-0001 2.56769678E-0001 2.51563095E-0001 2.48850421E-0001 2.45874968E-0001 2.42034706E-0001 2.37818075E-0001 2.34294064E-0001 2.330036…
1.20000667E+0002 -7.13004485E-0002 -6.00275099E-0002 7.70190723E-0002 1.02732059E-0001 8.69900826E-0002 9.72537296E-0002 1.02957260E-0001 1.37185816E-0001 1.26800761E-0001 1.48456205E-0001 1.67946813E-0001 1.86758803E-0001 2.04419465E-0001 2.12285369E-0001 2.17280795E-0001 2.26115322E-0001 2.30140453E-0001 2.38726339E-0001 2.45617174E-0001 2.44547147E-0001 2.42395833E-0001 2.41573758E-0001 2.4281…
1.21999983E+0002 3.51592765E-0001 1.52230672E-0001 3.38671193E-0001 2.89286221E-0001 2.85387034E-0001 2.52185086E-0001 2.25139862E-0001 2.45286217E-0001 2.75172281E-0001 2.94579773E-0001 2.99278380E-0001 3.01503178E-0001 2.87332984E-0001 2.91031538E-0001 2.85834108E-0001 2.90708474E-0001 2.85572643E-0001 2.87322867E-0001 2.84116743E-0001 2.80410407E-0001 2.72075682E-0001 2.64146916E-0001 2.541556…
1.23999300E+0002 3.20435409E-0001 2.12358109E-0002 4.44549500E-0002 1.68719481E-0001 1.86560502E-0001 1.65512205E-0001 1.61274269E-0001 1.71929862E-0001 1.89733725E-0001 1.83353196E-0001 1.98212030E-0001 1.85352238E-0001 1.91974338E-0001 1.97701806E-0001 2.08057503E-0001 2.14787718E-0001 2.13758895E-0001 2.12228840E-0001 2.13184041E-0001 2.08756291E-0001 2.05678209E-0001 2.01503184E-0001 2.008124…
1.26000700E+0002 1.43684074E-0001 2.06366740E-0002 3.16371150E-0001 2.80758877E-0001 3.16747935E-0001 2.97295645E-0001 3.00570821E-0001 2.99888749E-0001 3.21067115E-0001 3.20396503E-0001 3.37214026E-0001 3.40188675E-0001 3.52735922E-0001 3.50655684E-0001 3.54852227E-0001 3.52077815E-0001 3.45462970E-0001 3.41937239E-0001 3.42809016E-0001 3.35971829E-0001 3.27208729E-0001 3.18614908E-0001 3.115006…
1.28000017E+0002 2.31871880E-0001 9.46085052E-0002 2.83132453E-0001 1.66032160E-0001 1.82840601E-0001 1.51059565E-0001 1.62067712E-0001 1.34926222E-0001 1.63428142E-0001 1.80826559E-0001 2.02265869E-0001 2.15476555E-0001 2.22754136E-0001 2.23047335E-0001 2.26447787E-0001 2.29556858E-0001 2.26284445E-0001 2.28564764E-0001 2.28253369E-0001 2.26484195E-0001 2.16063200E-0001 2.12842666E-0001 2.066158…
1.29999333E+0002 1.59537000E-0001 1.05701167E-0001 3.24420580E-0001 2.49817872E-0001 1.94479559E-0001 1.88708743E-0001 1.56261441E-0001 1.93958062E-0001 2.03478465E-0001 2.29326019E-0001 2.24060259E-0001 2.19093234E-0001 2.19392721E-0001 2.22537875E-0001 2.23842060E-0001 2.25998720E-0001 2.21687257E-0001 2.24636315E-0001 2.20484247E-0001 2.15426606E-0001 2.10484071E-0001 2.02433567E-0001 1.965675…
1.32000734E+0002 4.80022487E-0001 2.71713010E-0001 3.56415668E-0001 2.09004899E-0001 1.88568056E-0001 1.85038165E-0001 1.73550629E-0001 1.83871916E-0001 1.71202083E-0001 1.94377444E-0001 2.02333442E-0001 2.04759012E-0001 1.97846689E-0001 1.95733376E-0001 1.96042288E-0001 2.00848517E-0001 1.96810189E-0001 2.00783247E-0001 2.00116998E-0001 1.99116680E-0001 1.91759287E-0001 1.85582241E-0001 1.816532…
1.34000050E+0002 1.17818239E-0001 -1.05721599E-0002 1.11655123E-0001 1.11042609E-0001 1.86703544E-0001 2.08509281E-0001 1.87646412E-0001 2.13232749E-0001 2.11240190E-0001 2.36947785E-0001 2.45559197E-0001 2.45198214E-0001 2.51177910E-0001 2.47346649E-0001 2.47136244E-0001 2.36935937E-0001 2.38561330E-0001 2.38665946E-0001 2.42008826E-0001 2.35957355E-0001 2.27021555E-0001 2.20118905E-0001 2.11524…
1.35999366E+0002 4.25228250E-0002 2.90822000E-0003 1.00866237E-0001 -2.73915929E-0003 1.16344743E-0001 1.35519791E-0001 1.32078330E-0001 1.21878318E-0001 1.27708620E-0001 1.34943152E-0001 1.50973304E-0001 1.64796836E-0001 1.67064524E-0001 1.65685827E-0001 1.66589465E-0001 1.70463479E-0001 1.69784877E-0001 1.74536950E-0001 1.72882883E-0001 1.72932718E-0001 1.70613899E-0001 1.68774187E-0001 1.62530…
1.38000767E+0002 3.71042672E-0002 1.02968433E-0001 1.54340283E-0001 4.43557644E-0002 9.92372317E-0002 8.70105577E-0002 6.42082491E-0002 7.39936735E-0002 8.29445792E-0002 1.14673877E-0001 1.35696552E-0001 1.43499059E-0001 1.50337908E-0001 1.58510235E-0001 1.67529182E-0001 1.70760532E-0001 1.73481528E-0001 1.77249315E-0001 1.79461918E-0001 1.76216114E-0001 1.76248681E-0001 1.75661545E-0001 1.758391…
1.40000083E+0002 8.46388134E-0002 4.06028082E-0002 -3.14041713E-0003 -6.98427189E-0004 5.15973422E-0002 8.75422157E-0002 9.22903946E-0002 1.07391209E-0001 9.95672171E-0002 1.26311124E-0001 1.43444768E-0001 1.66069300E-0001 1.62793351E-0001 1.62688636E-0001 1.69772582E-0001 1.79966292E-0001 1.85516131E-0001 1.86570610E-0001 1.90703234E-0001 1.91615956E-0001 1.92411648E-0001 1.90225675E-0001 1.8670…
1.41999400E+0002 2.16911068E-0001 1.45763205E-0001 1.15427446E-0001 8.22500059E-0002 1.08713311E-0001 1.48549032E-0001 1.42812354E-0001 1.90422342E-0001 2.33019791E-0001 2.54209622E-0001 2.57454937E-0001 2.57817805E-0001 2.66095549E-0001 2.63451556E-0001 2.67010224E-0001 2.67796180E-0001 2.69548904E-0001 2.71041152E-0001 2.73294176E-0001 2.64835806E-0001 2.60306593E-0001 2.51868608E-0001 2.482906…
1.44000801E+0002 3.76707124E-0001 1.24394851E-0001 1.95105793E-0001 1.38304287E-0001 1.70771967E-0001 1.57308020E-0001 1.92674544E-0001 1.98915395E-0001 2.12383008E-0001 2.14766940E-0001 2.26363759E-0001 2.43004225E-0001 2.62581991E-0001 2.72829727E-0001 2.80478370E-0001 2.89503000E-0001 2.93744171E-0001 3.04585065E-0001 3.06707740E-0001 3.05187061E-0001 3.04660412E-0001 3.08152290E-0001 3.099425…
1.46000117E+0002 5.65715412E-0001 1.48827296E-0001 1.19563153E-0002 -7.56736344E-0002 -4.49506020E-0003 8.69308786E-0002 1.05082754E-0001 1.36453246E-0001 1.16776137E-0001 1.25307608E-0001 1.28862437E-0001 1.38873420E-0001 1.51346928E-0001 1.63728122E-0001 1.67665003E-0001 1.67053353E-0001 1.64046891E-0001 1.63852742E-0001 1.67596626E-0001 1.65159037E-0001 1.65470346E-0001 1.66204471E-0001 1.6692…
1.47999433E+0002 -1.40373778E-0001 -1.04062715E-0001 7.24810802E-0002 6.68733603E-0002 7.48790458E-0002 7.03027090E-0002 5.59091999E-0002 1.00616799E-0001 1.10283305E-0001 1.25038232E-0001 1.23004773E-0001 1.35916308E-0001 1.39501327E-0001 1.53034018E-0001 1.62571242E-0001 1.68496520E-0001 1.69247874E-0001 1.69713408E-0001 1.70738101E-0001 1.71952420E-0001 1.69825494E-0001 1.70051624E-0001 1.6930…
1.50000834E+0002 3.27953461E-0001 1.07882383E-0001 1.57804733E-0001 1.57294749E-0001 7.22242880E-0002 1.09183248E-0001 7.11010179E-0002 1.12899647E-0001 9.66490231E-0002 1.07925782E-0001 1.20625080E-0001 1.44115770E-0001 1.55797545E-0001 1.63112596E-0001 1.65371562E-0001 1.64911960E-0001 1.66924731E-0001 1.69753421E-0001 1.74016612E-0001 1.74436005E-0001 1.73585424E-0001 1.70312104E-0001 1.688613…
1.52000150E+0002 2.28570890E-0001 2.37659491E-0002 7.06625946E-0002 3.26295774E-0002 7.46473062E-0002 1.56891677E-0001 1.65093248E-0001 1.62750347E-0001 1.51438531E-0001 1.67742855E-0001 1.87538007E-0001 2.00762817E-0001 2.05269589E-0001 2.11554944E-0001 2.07370025E-0001 2.00669034E-0001 1.94992902E-0001 2.02508054E-0001 1.99493852E-0001 1.95684536E-0001 1.91048646E-0001 1.85966675E-0001 1.794634…
1.53999466E+0002 5.64035287E-0002 -1.42596409E-0002 1.28750387E-0001 1.71584615E-0001 1.71111310E-0001 2.15187728E-0001 2.33230418E-0001 2.41694907E-0001 2.31691657E-0001 2.36123254E-0001 2.45849149E-0001 2.45169767E-0001 2.54066113E-0001 2.50636966E-0001 2.55039702E-0001 2.52306034E-0001 2.45951241E-0001 2.37024831E-0001 2.32349548E-0001 2.25107204E-0001 2.16882800E-0001 2.07779612E-0001 2.01888…
1.56000867E+0002 5.92563082E-0002 4.93607667E-0002 1.56127934E-0001 1.85641707E-0001 2.05591499E-0001 1.35126715E-0001 1.41511615E-0001 1.60613006E-0001 1.80567748E-0001 1.89258508E-0001 1.90039443E-0001 1.92299383E-0001 1.95797126E-0001 1.98478436E-0001 1.98415965E-0001 2.06991873E-0001 2.01935597E-0001 2.05612997E-0001 1.99886433E-0001 1.95391877E-0001 1.87663387E-0001 1.84437826E-0001 1.796802…
1.58000183E+0002 4.13280320E-0002 -5.13328942E-0002 -3.17156466E-0002 -2.73754944E-0002 -2.98274477E-0002 2.35698470E-0002 2.18000528E-0002 5.46278218E-0002 8.08202888E-0002 1.07316370E-0001 1.13407573E-0001 1.13776097E-0001 1.12536839E-0001 1.20329854E-0001 1.31467570E-0001 1.41232251E-0001 1.42992153E-0001 1.48295293E-0001 1.52725171E-0001 1.55677213E-0001 1.54208190E-0001 1.56097233E-0001 1.54…
1.59999500E+0002 1.08360772E-0001 1.35005656E-0003 3.87402169E-0002 5.78547809E-0002 1.02780141E-0001 1.02522003E-0001 1.13028522E-0001 1.08279222E-0001 1.19274114E-0001 1.17325537E-0001 1.36859642E-0001 1.53858470E-0001 1.67183148E-0001 1.53105178E-0001 1.56448803E-0001 1.55908925E-0001 1.55596193E-0001 1.53905322E-0001 1.55553117E-0001 1.53536717E-0001 1.51127412E-0001 1.48180371E-0001 1.442638…
1.62000901E+0002 -1.23465133E-0001 -7.39593981E-0002 4.18417805E-0002 -5.16378694E-0004 4.99218140E-0002 7.67629766E-0002 9.37714424E-0002 1.07571730E-0001 1.14393556E-0001 1.21703933E-0001 1.25526731E-0001 1.30599801E-0001 1.33966480E-0001 1.38377279E-0001 1.40768002E-0001 1.40068503E-0001 1.40347551E-0001 1.39997756E-0001 1.40747355E-0001 1.34792403E-0001 1.30981327E-0001 1.27366027E-0001 1.278…
1.64000217E+0002 1.02304353E-0001 -6.22806708E-0002 7.58548932E-0002 7.07096979E-0002 8.96970868E-0002 3.06564339E-0002 3.17376261E-0002 6.46355131E-0002 8.53746464E-0002 1.14162315E-0001 1.22016477E-0001 1.19594740E-0001 1.21305136E-0001 1.30251689E-0001 1.37722121E-0001 1.44926142E-0001 1.47917624E-0001 1.49680637E-0001 1.48676624E-0001 1.42240933E-0001 1.40176631E-0001 1.34486016E-0001 1.33104…
1.65999533E+0002 -1.08771278E-0001 -3.35234789E-0001 -2.68308903E-0002 7.17939765E-0002 1.26283377E-0001 6.06082691E-0002 4.47197849E-0002 9.18541922E-0002 9.26945865E-0002 1.02803442E-0001 1.03724158E-0001 1.22483216E-0001 1.31166197E-0001 1.37154073E-0001 1.39576069E-0001 1.36806533E-0001 1.26636015E-0001 1.23790091E-0001 1.26713562E-0001 1.30315956E-0001 1.33688396E-0001 1.33609161E-0001 1.330…
1.68000934E+0002 -4.81047874E-0002 -1.27463808E-0002 9.71584434E-0002 1.52238391E-0001 1.11756950E-0001 8.81287369E-0002 9.21987071E-0002 1.06158303E-0001 1.04679796E-0001 1.09472960E-0001 1.20492395E-0001 1.27149481E-0001 1.20443639E-0001 1.15141990E-0001 1.15481893E-0001 1.16750274E-0001 1.21111231E-0001 1.23821794E-0001 1.22340277E-0001 1.17542804E-0001 1.09983114E-0001 1.07563991E-0001 1.0579…
1.70000250E+0002 -2.80953001E-0001 -2.06881047E-0001 4.46059448E-0002 7.70482817E-0002 5.40409564E-0002 2.20643866E-0002 5.19055773E-0002 6.44847202E-0002 1.08944073E-0001 1.27871941E-0001 1.36114032E-0001 1.39427104E-0001 1.39849759E-0001 1.44006465E-0001 1.49397508E-0001 1.54047111E-0001 1.62215105E-0001 1.70840340E-0001 1.78115082E-0001 1.76168415E-0001 1.68991680E-0001 1.62987551E-0001 1.5905…
1.71999566E+0002 1.48254597E-0001 -8.00965623E-0002 2.74084572E-0002 -3.22001861E-0002 9.19910320E-0003 1.09496169E-0001 1.35043316E-0001 1.66742095E-0001 1.65069478E-0001 1.79225736E-0001 1.79715789E-0001 1.79527663E-0001 1.83256033E-0001 1.88402044E-0001 1.94961482E-0001 2.01167570E-0001 1.99817494E-0001 1.97647656E-0001 1.93418492E-0001 1.88206696E-0001 1.81986050E-0001 1.78005719E-0001 1.7522…
1.74000967E+0002 7.81213262E-0003 5.10639260E-0002 9.24235110E-0002 7.92461639E-0002 3.01825133E-0002 1.26089167E-0001 1.21719359E-0001 1.26874550E-0001 1.47552558E-0001 1.72417319E-0001 1.88574852E-0001 1.87366140E-0001 1.92087410E-0001 1.96006726E-0001 2.01048243E-0001 1.98867239E-0001 1.96515266E-0001 2.01428521E-0001 2.02223445E-0001 1.99510043E-0001 1.91287655E-0001 1.86664715E-0001 1.790234…
1.76000284E+0002 -1.02510237E-0001 3.98647145E-0003 -2.21024830E-0003 -2.89498040E-0002 -8.39101813E-0002 -1.17057236E-0001 -1.16186981E-0001 -6.53146185E-0002 -1.20123858E-0002 1.43826618E-0002 2.69661735E-0002 3.48927068E-0002 3.69702117E-0002 5.29641076E-0002 6.35942428E-0002 7.74819689E-0002 8.41464769E-0002 9.45965317E-0002 9.69525807E-0002 9.72975782E-0002 9.74953245E-0002 9.96440226E-0002 …
1.77999600E+0002 1.57454795E-0001 3.33913768E-0002 7.90733241E-0002 2.31363056E-0002 5.29097024E-0002 1.00651451E-0002 3.58560550E-0002 8.94107302E-0002 1.16078955E-0001 1.12250877E-0001 9.78274416E-0002 9.68113075E-0002 9.70710649E-0002 1.05587489E-0001 1.19737506E-0001 1.33800283E-0001 1.38936327E-0001 1.43427637E-0001 1.45266316E-0001 1.41900853E-0001 1.39015427E-0001 1.38431091E-0001 1.425202…
1.80001001E+0002 1.84660854E-0001 9.80956759E-0002 1.39247587E-0001 1.18132030E-0001 1.63992991E-0001 1.32673206E-0001 1.31494175E-0001 1.46483715E-0001 1.55016147E-0001 1.73720029E-0001 1.81646706E-0001 1.91763011E-0001 1.96435603E-0001 2.06863947E-0001 2.15642001E-0001 2.18134288E-0001 2.15644957E-0001 2.19223492E-0001 2.16279533E-0001 2.12501039E-0001 2.12099061E-0001 2.07981417E-0001 2.067524…
1.82000317E+0002 3.93022419E-0001 3.94634819E-0001 2.20776602E-0001 2.27515569E-0001 2.39680100E-0001 2.66309022E-0001 2.23968169E-0001 2.68429424E-0001 2.85489497E-0001 2.95131025E-0001 2.79906560E-0001 2.75976632E-0001 2.60827133E-0001 2.51820295E-0001 2.47608090E-0001 2.42614530E-0001 2.40426531E-0001 2.37571560E-0001 2.30537951E-0001 2.22972805E-0001 2.14564068E-0001 2.05694744E-0001 1.936807…
1.83999633E+0002 7.55839077E-0002 -1.42461146E-0001 -1.05625535E-0001 -1.62424761E-0003 6.43693481E-0002 1.36244047E-0001 1.16010102E-0001 1.34848209E-0001 1.27938696E-0001 1.42715544E-0001 1.29260515E-0001 1.38493835E-0001 1.47402297E-0001 1.53208192E-0001 1.59743131E-0001 1.60613212E-0001 1.60209781E-0001 1.58193293E-0001 1.57586679E-0001 1.56421396E-0001 1.57065794E-0001 1.53307899E-0001 1.496…
1.86001034E+0002 2.09376422E-0001 4.16499712E-0002 1.77239358E-0002 3.07288909E-0002 3.53724900E-0002 6.98425373E-0002 4.46337731E-0002 1.07715968E-0001 1.05620928E-0001 1.35352971E-0001 1.24953770E-0001 1.32197632E-0001 1.29871093E-0001 1.39668370E-0001 1.40232958E-0001 1.43064067E-0001 1.46168932E-0001 1.52582245E-0001 1.53041392E-0001 1.49945082E-0001 1.49370650E-0001 1.46961662E-0001 1.453839…
1.88000350E+0002 -8.62995002E-0002 -1.03266961E-0001 -1.58007438E-0002 6.29560029E-0002 3.24928895E-0002 3.37931808E-0002 4.12609199E-0002 5.11589420E-0002 3.90568612E-0002 5.22512106E-0002 5.81456923E-0002 7.00192766E-0002 7.38392402E-0002 8.18957227E-0002 9.08907607E-0002 9.99724906E-0002 1.02834504E-0001 1.07855072E-0001 1.07546278E-0001 1.05691743E-0001 1.01204371E-0001 9.98011517E-0002 1.010…
1.89999666E+0002 1.96519305E-0001 -5.77527773E-0003 1.32946857E-0001 6.72547767E-0002 1.15090675E-0001 1.02711330E-0001 1.24405038E-0001 1.36727535E-0001 1.33865868E-0001 1.42009361E-0001 1.49481464E-0001 1.53682723E-0001 1.59240864E-0001 1.60083061E-0001 1.60840496E-0001 1.63821337E-0001 1.61085307E-0001 1.66193738E-0001 1.61138191E-0001 1.59124814E-0001 1.54989258E-0001 1.53819060E-0001 1.52263…
1.91998983E+0002 1.68503187E-0001 6.45280154E-0003 4.17995201E-0002 3.59930010E-0002 4.78922664E-0002 8.12771354E-0002 6.74158150E-0002 8.63496059E-0002 1.11350244E-0001 1.25995456E-0001 1.21180165E-0001 1.21027063E-0001 1.22947487E-0001 1.28033212E-0001 1.32843073E-0001 1.33549337E-0001 1.29687015E-0001 1.29599159E-0001 1.31338968E-0001 1.30089842E-0001 1.29531492E-0001 1.25078145E-0001 1.212588…
1.94000384E+0002 3.98128462E-0001 2.37790527E-0001 2.56326474E-0001 1.46507586E-0001 1.84330611E-0001 1.61430459E-0001 1.25863961E-0001 1.46963649E-0001 1.62390149E-0001 1.70890174E-0001 1.91497639E-0001 1.84372496E-0001 1.81655818E-0001 1.74204397E-0001 1.80935129E-0001 1.82235830E-0001 1.79618179E-0001 1.78305368E-0001 1.72916771E-0001 1.67386355E-0001 1.60294009E-0001 1.52787711E-0001 1.441839…
1.95999700E+0002 8.90097906E-0002 9.72396716E-0002 4.54997305E-0002 -6.87837841E-0003 3.44743087E-0002 1.01862347E-0001 1.18741865E-0001 1.40883849E-0001 1.59267480E-0001 1.55357485E-0001 1.56696918E-0001 1.52029651E-0001 1.64755747E-0001 1.72510971E-0001 1.76813957E-0001 1.73949983E-0001 1.66706642E-0001 1.62159445E-0001 1.59977280E-0001 1.54480258E-0001 1.51988036E-0001 1.47825357E-0001 1.41595…
1.97999016E+0002 -5.63649006E-0002 -4.95451516E-0002 6.21143739E-0002 1.35421553E-0001 1.41834468E-0001 1.15948424E-0001 9.40744891E-0002 1.05553710E-0001 1.17143548E-0001 1.10234670E-0001 1.32836711E-0001 1.36767683E-0001 1.47953749E-0001 1.54594895E-0001 1.58022073E-0001 1.55879108E-0001 1.57548897E-0001 1.60111947E-0001 1.66309749E-0001 1.66121362E-0001 1.66668427E-0001 1.64391769E-0001 1.5901…
2.00000417E+0002 6.53359269E-0002 -1.53315619E-0002 9.61630455E-0002 2.14510377E-0001 1.47346496E-0001 1.20674740E-0001 1.40836313E-0001 1.66257371E-0001 1.63532112E-0001 1.61002912E-0001 1.83395473E-0001 1.87747615E-0001 1.87265566E-0001 1.85094423E-0001 1.88732174E-0001 1.93445917E-0001 1.90891606E-0001 1.91140051E-0001 1.91914822E-0001 1.90871841E-0001 1.86624262E-0001 1.81267336E-0001 1.77562…
2.09999083E+0002 1.23293816E-0003 1.28539492E-0001 9.19718485E-0002 6.96565257E-0002 3.49317802E-0002 8.99421519E-0002 5.42335435E-0002 1.06911381E-0001 1.06565171E-0001 1.37929041E-0001 1.33348756E-0001 1.37176234E-0001 1.43464527E-0001 1.51196163E-0001 1.62743541E-0001 1.61459162E-0001 1.59476279E-0001 1.54035603E-0001 1.49486125E-0001 1.43111016E-0001 1.39827627E-0001 1.36614236E-0001 1.337299…
2.19999833E+0002 2.84781872E-0001 2.56959704E-0001 2.52264974E-0001 2.23657245E-0001 1.73853131E-0001 1.82238840E-0001 1.76188724E-0001 2.32628551E-0001 2.51285266E-0001 2.55541032E-0001 2.45287916E-0001 2.50328375E-0001 2.52744300E-0001 2.50768668E-0001 2.49245411E-0001 2.41291992E-0001 2.31818052E-0001 2.29540921E-0001 2.24565488E-0001 2.14152186E-0001 2.04296810E-0001 1.94318966E-0001 1.870208…
2.30000584E+0002 1.73982593E-0001 5.87072477E-0002 6.82103541E-0002 6.80183025E-0002 5.01786602E-0002 8.36353390E-0002 1.01893725E-0001 1.29381268E-0001 1.26348705E-0001 1.28554106E-0001 1.27316802E-0001 1.44065610E-0001 1.51337320E-0001 1.56708694E-0001 1.55766761E-0001 1.57640877E-0001 1.59247672E-0001 1.57626895E-0001 1.55352211E-0001 1.48046897E-0001 1.46518522E-0001 1.44057868E-0001 1.453812…
2.39999249E+0002 -1.50917029E-0001 -2.48230094E-0001 -1.23391305E-0001 -1.20327052E-0001 -3.25223211E-0002 3.54160246E-0002 7.64688788E-0002 1.10793396E-0001 1.24085746E-0001 1.07325880E-0001 1.01670225E-0001 1.20626830E-0001 1.43952873E-0001 1.49674355E-0001 1.45581433E-0001 1.47503604E-0001 1.47260171E-0001 1.45897852E-0001 1.43529081E-0001 1.44771056E-0001 1.46253941E-0001 1.46005191E-0001 1.4…
2.50000000E+0002 2.69590299E-0001 2.55083411E-0001 1.87558145E-0001 1.63740899E-0001 1.32124110E-0001 9.97387836E-0002 1.33415620E-0001 1.55472818E-0001 1.60726125E-0001 1.65684884E-0001 1.73960251E-0001 1.70816340E-0001 1.68943571E-0001 1.71956731E-0001 1.79905777E-0001 1.83499962E-0001 1.79253726E-0001 1.81032872E-0001 1.71510677E-0001 1.68162853E-0001 1.63673596E-0001 1.60216234E-0001 1.555531…
2.60000751E+0002 2.58304999E-0002 1.81343378E-0002 5.63712199E-0002 3.71586691E-0002 6.33104451E-0002 1.17368459E-0001 1.24415126E-0001 1.48427431E-0001 1.48638357E-0001 1.49132335E-0001 1.54999982E-0001 1.55682945E-0001 1.64442702E-0001 1.69534876E-0001 1.79990480E-0001 1.82291492E-0001 1.81403464E-0001 1.81484854E-0001 1.81192898E-0001 1.78868930E-0001 1.76490401E-0001 1.75395351E-0001 1.766655…
2.69999416E+0002 -8.82213537E-0002 8.66016594E-0002 -1.15079947E-0002 -9.98896980E-0002 -5.06825242E-0002 -1.01349378E-0002 -1.64906018E-0002 2.39695483E-0002 4.05226271E-0002 7.01185364E-0002 8.23423618E-0002 1.05772571E-0001 1.06843539E-0001 1.11838166E-0001 1.21252624E-0001 1.30545037E-0001 1.32839437E-0001 1.38567492E-0001 1.39715559E-0001 1.38811078E-0001 1.38502767E-0001 1.42109962E-0001 1.…
2.80000167E+0002 1.74107950E-0001 1.27603564E-0001 1.36944104E-0001 5.14875760E-0002 4.54709540E-0002 1.86589381E-0002 2.10577792E-0002 9.10711679E-0002 1.28602568E-0001 1.33064895E-0001 1.20800390E-0001 1.11691936E-0001 1.13567199E-0001 1.15314752E-0001 1.27519971E-0001 1.32792329E-0001 1.34295200E-0001 1.30816128E-0001 1.24557858E-0001 1.18701439E-0001 1.13892246E-0001 1.11701267E-0001 1.097020…
2.90000917E+0002 1.62588743E-0001 7.84079286E-0002 2.35996445E-0001 3.38100914E-0001 2.56098713E-0001 2.31770257E-0001 1.87365372E-0001 1.82148287E-0001 1.88709228E-0001 1.95887537E-0001 1.98665879E-0001 1.94878874E-0001 1.99375118E-0001 2.06099857E-0001 2.06559796E-0001 2.00931316E-0001 1.91915727E-0001 1.87632375E-0001 1.85620711E-0001 1.81237048E-0001 1.70106114E-0001 1.62515687E-0001 1.540428…
2.99999583E+0002 8.25266080E-0002 -1.33327629E-0001 4.49328820E-0002 2.87233852E-0002 1.13689423E-0001 7.38464426E-0002 7.06867184E-0002 7.01263130E-0002 6.39606219E-0002 6.74970085E-0002 7.39526473E-0002 8.34319819E-0002 8.40620144E-0002 8.39524936E-0002 8.78694657E-0002 8.83497114E-0002 8.93423618E-0002 8.52092650E-0002 8.02830580E-0002 7.44719647E-0002 7.36623229E-0002 6.94596778E-0002 6.39716…
4.00000834E+0002 6.06869092E-0002 7.01603310E-0002 7.25000041E-0002 8.79734304E-0002 1.30529538E-0001 8.20235989E-0002 9.59401726E-0002 1.02611830E-0001 9.89891204E-0002 8.88511430E-0002 9.20584082E-0002 1.01459505E-0001 1.01402080E-0001 1.07491310E-0001 1.05143974E-0001 1.00428230E-0001 9.91753103E-0002 1.04519270E-0001 1.01969968E-0001 9.77435562E-0002 9.12903175E-0002 8.81826802E-0002 8.254201…
5.00000000E+0002 8.71587664E-0002 9.84803358E-0002 2.42345696E-0002 1.01953350E-0001 1.81232391E-0001 1.65876985E-0001 1.34073880E-0001 1.33900447E-0001 1.37926192E-0001 1.38796090E-0001 1.38773482E-0001 1.25830152E-0001 1.29000787E-0001 1.32749182E-0001 1.28169276E-0001 1.24342854E-0001 1.17781304E-0001 1.21967010E-0001 1.18872094E-0001 1.10485325E-0001 1.03821595E-0001 9.97646859E-0002 9.240428…
5.99999166E+0002 2.01786011E-0001 5.27877091E-0002 1.71876139E-0001 7.25316660E-0002 9.73108107E-0002 8.54109971E-0002 8.91092505E-0002 9.37176226E-0002 1.01765473E-0001 1.00458153E-0001 1.03855852E-0001 9.23359213E-0002 9.54100640E-0002 9.32162462E-0002 1.00512895E-0001 9.84482910E-0002 1.00029316E-0001 9.58928718E-0002 9.29774869E-0002 8.69288418E-0002 8.43081880E-0002 8.19575507E-0002 8.137024…
7.00000417E+0002 -1.19330003E-0002 6.34004341E-0003 6.46851936E-0002 1.59931231E-0002 5.34630816E-0002 5.21605008E-0002 1.01361185E-0001 9.66164565E-0002 1.04330395E-0001 9.75252406E-0002 9.71469115E-0002 8.97978739E-0002 8.75588641E-0002 8.49913670E-0002 8.13951182E-0002 7.81210299E-0002 7.54766311E-0002 7.49203214E-0002 7.36284416E-0002 7.28219220E-0002 6.87257267E-0002 6.39193460E-0002 5.90987…
7.99999583E+0002 -1.05593600E-0001 -1.33618305E-0001 -7.36914130E-0002 -7.13982833E-0003 -2.17958449E-0002 -7.07927146E-0003 1.64865424E-0002 3.30405819E-0002 3.31647038E-0002 6.07716248E-0002 6.61418339E-0002 8.12853090E-0002 8.81257678E-0002 8.98090684E-0002 1.00569056E-0001 1.06937487E-0001 1.15656127E-0001 1.17050067E-0001 1.25348954E-0001 1.28729524E-0001 1.35339974E-0001 1.35798491E-0001 1.…
9.00000834E+0002 9.67696743E-0002 -1.24089752E-0001 -1.14099705E-0001 -1.22225376E-0001 -4.35957421E-0002 -4.64529612E-0004 -8.30768216E-0003 -1.75185954E-0003 -2.35831048E-0003 9.25681072E-0003 2.27311802E-0002 3.08969068E-0002 3.88855540E-0002 4.16826103E-0002 4.49088152E-0002 4.40678084E-0002 3.92769493E-0002 3.66964570E-0002 3.48103067E-0002 3.54739949E-0002 3.64731788E-0002 3.49445116E-0002 …
1.00000000E+0003 -5.69337871E-0002 3.19387339E-0002 2.19001167E-0001 1.15326015E-0001 7.58389768E-0002 4.70000502E-0002 6.74997130E-0002 7.34056077E-0002 8.07225866E-0002 8.31573486E-0002 8.90573220E-0002 7.96530684E-0002 8.65210749E-0002 8.33707005E-0002 7.85149596E-0002 7.71159548E-0002 6.86209547E-0002 6.82304957E-0002 6.66011798E-0002 5.98436529E-0002 5.25433562E-0002 4.74256782E-0002 4.60865…
1.09999917E+0003 -6.54455506E-0002 -1.63204139E-0001 -1.00684066E-0002 2.24755476E-0002 7.34017332E-0002 9.31989293E-0002 9.97162044E-0002 1.12040397E-0001 9.35481465E-0002 9.29848777E-0002 1.02915207E-0001 1.04626599E-0001 1.00588109E-0001 9.78619953E-0002 1.01213867E-0001 9.81784773E-0002 8.94111082E-0002 9.42395150E-0002 9.42880829E-0002 9.01525432E-0002 8.72618351E-0002 8.45830295E-0002 8.284…
1.20000042E+0003 2.16335950E-0001 6.29802579E-0002 7.50461905E-0002 -3.53505893E-0002 -1.89779170E-0002 -1.56669655E-0003 -3.02813259E-0002 2.31300517E-0002 2.98699705E-0002 3.20726534E-0002 3.59053650E-0002 3.24133918E-0002 2.94658040E-0002 3.84714745E-0002 4.27061041E-0002 4.72576464E-0002 4.45797691E-0002 4.62385213E-0002 4.47392373E-0002 3.94117138E-0002 3.59542811E-0002 3.70277455E-0002 3.99…
1.29999958E+0003 -4.15712747E-0002 -2.36672641E-0001 -9.79446876E-0003 -4.59959499E-0003 7.32947900E-0002 2.64862460E-0002 6.73141007E-0002 8.93044773E-0002 1.13437900E-0001 1.09901254E-0001 1.13559683E-0001 1.10352692E-0001 1.11836921E-0001 1.15928452E-0001 1.18219940E-0001 1.15436180E-0001 1.12685799E-0001 1.06157598E-0001 1.08035075E-0001 1.00483620E-0001 9.82922119E-0002 9.23498549E-0002 8.73…
1.40000083E+0003 -1.61398266E-0001 -2.19495912E-0002 9.52577979E-0002 9.95605446E-0002 8.28556449E-0002 6.25583419E-0002 3.87576003E-0002 7.28259837E-0002 6.41648873E-0002 5.82049923E-0002 5.69918480E-0002 5.50694692E-0002 6.58952867E-0002 5.78441926E-0002 6.53762283E-0002 5.96668940E-0002 5.80779664E-0002 5.54131395E-0002 5.21223691E-0002 4.70809975E-0002 4.02417499E-0002 3.76556532E-0002 3.6194…
1.50000000E+0003 2.93243395E-0001 2.43119789E-0001 2.14392904E-0001 1.59486245E-0001 6.88951299E-0002 7.39228291E-0002 7.27441309E-0002 9.22652533E-0002 8.65088037E-0002 9.50840243E-0002 1.00780934E-0001 9.86238181E-0002 1.03539829E-0001 1.03830975E-0001 1.07430553E-0001 1.04877542E-0001 9.83906314E-0002 8.54531980E-0002 7.76930162E-0002 7.04029144E-0002 6.28547349E-0002 5.86928219E-0002 5.347426…
1.59999917E+0003 -9.94097043E-0002 -1.75709494E-0001 -1.32964216E-0002 -1.36310872E-0002 5.94703956E-0003 3.30620998E-0002 5.42566551E-0002 6.25242578E-0002 7.09621091E-0002 6.56454365E-0002 6.64624630E-0002 6.85442385E-0002 8.40808361E-0002 8.04272142E-0002 7.28679655E-0002 6.55676024E-0002 6.22358180E-0002 6.15391993E-0002 5.83865508E-0002 5.10380915E-0002 5.04581253E-0002 4.99683265E-0002 4.70…
1.70000042E+0003 3.04338790E-0001 -3.38630600E-0003 5.70209190E-0002 9.07284858E-0002 8.15223305E-0002 1.08390953E-0001 9.67978223E-0002 1.36304399E-0001 9.64629902E-0002 1.03651200E-0001 1.03679554E-0001 1.14643258E-0001 1.02584173E-0001 1.00409006E-0001 9.47133792E-0002 9.37223347E-0002 8.49040053E-0002 8.36575382E-0002 8.35676800E-0002 7.85483727E-0002 7.32550148E-0002 6.67515605E-0002 6.73995…
1.79999958E+0003 -1.43732043E-0001 -1.03048226E-0001 8.29090532E-0002 5.25735172E-0002 3.14389064E-0002 4.97576570E-0002 2.05861633E-0002 3.52579037E-0002 1.67018776E-0002 4.09233762E-0002 4.68881693E-0002 5.84995269E-0002 6.22392810E-0002 6.23461971E-0002 6.72675669E-0002 6.22310749E-0002 5.65705287E-0002 5.01227330E-0002 5.51108862E-0002 4.92060146E-0002 4.85103071E-0002 3.95634879E-0002 4.0647…
1.90000083E+0003 -1.26534451E-0001 -9.11784818E-0002 -4.98746624E-0002 3.24226712E-0002 9.70259664E-0002 1.18799447E-0001 1.08438309E-0001 1.33792464E-0001 1.62861408E-0001 1.69893742E-0001 1.71213059E-0001 1.82863852E-0001 1.81894814E-0001 1.71262614E-0001 1.61223268E-0001 1.55998115E-0001 1.53296339E-0001 1.49983485E-0001 1.42363295E-0001 1.33192402E-0001 1.24497420E-0001 1.16290958E-0001 1.091…
2.00000000E+0003 -1.19974388E-0001 -8.99640589E-0002 -5.45031027E-0002 4.95117978E-0002 9.18718009E-0002 6.50488743E-0002 4.87790480E-0002 6.07922877E-0002 6.35735007E-0002 6.35024175E-0002 6.62926387E-0002 6.71569503E-0002 7.28515214E-0002 6.90128741E-0002 6.34930185E-0002 6.33370967E-0002 6.13715488E-0002 6.23653967E-0002 6.17097266E-0002 5.87024275E-0002 5.71864537E-0002 5.29066882E-0002 4.848…

## Sheet: Figure 2B
0.0 4.99568634E+0002 5.01205963E+0002 5.02843231E+0002 5.04480438E+0002 5.06117645E+0002 5.07754791E+0002 5.09391907E+0002 5.11028992E+0002 5.12666016E+0002 5.14303040E+0002 5.15939941E+0002 5.17576904E+0002 5.19213684E+0002 5.20850525E+0002 5.22487366E+0002 5.24124084E+0002 5.25760803E+0002 5.27397400E+0002 5.29034058E+0002 5.30670654E+0002 5.32307190E+0002 5.33943665E+0002 5.35580078E+0002 5.37…
-1.00070049E+0000 2.16896870E-0002 7.33628718E-0002 6.59772737E-0002 -3.18101569E-0002 -3.98977767E-0002 -2.99029097E-0002 2.18377419E-0003 6.63887652E-0003 1.48506446E-0002 1.29812849E-0002 2.53967995E-0002 3.29116322E-0002 2.93325974E-0002 2.45642903E-0002 2.40650729E-0002 2.64395576E-0002 2.89949863E-0002 3.23458629E-0002 3.10887327E-0002 3.21266305E-0002 3.03152771E-0002 3.04809352E-0002 3.07…
-9.50665466E-0001 5.57779183E-0002 -4.46661557E-0003 2.52432722E-0002 -6.84023606E-0002 -2.25031107E-0002 -1.38738730E-0002 3.78082750E-0002 2.78038056E-0002 2.21616785E-0002 1.37896951E-0002 2.55451734E-0002 2.61564469E-0002 2.77565182E-0002 2.29509714E-0002 2.62999710E-0002 2.83243958E-0002 3.20623018E-0002 3.59015958E-0002 3.41959346E-0002 3.30652625E-0002 3.21527767E-0002 3.34767174E-0002 3.5…
-9.00630441E-0001 1.98745079E-0001 5.15294980E-0002 1.18007803E-0002 -2.73198282E-0002 -1.44917545E-0002 -2.88463679E-0002 1.95336470E-0002 1.64058095E-0002 4.97344563E-0003 -7.09102204E-0003 -9.00078590E-0004 -4.56885128E-0003 -6.08760067E-0003 -1.05065144E-0002 -2.59530375E-0003 -1.30578452E-0003 2.00979174E-0003 4.69255031E-0003 5.03735699E-0003 7.14841474E-0003 7.56483957E-0003 8.88650719E-00…
-8.50595417E-0001 2.57731101E-0001 1.27320095E-0001 3.17869144E-0002 -2.13298183E-0003 -8.81335326E-0003 -5.17454372E-0002 -4.85448813E-0002 -3.73277105E-0002 -2.36382275E-0002 -2.73164342E-0002 -1.01521598E-0002 -1.05329649E-0002 -1.13862457E-0002 -1.26056452E-0002 -7.99456784E-0003 -6.14038238E-0003 -1.81052883E-0003 8.58629150E-0004 3.87091568E-0003 7.15278266E-0003 9.81943567E-0003 1.43415859…
-8.00560392E-0001 7.00554743E-0002 1.23254040E-0001 7.25272971E-0002 -4.75319745E-0003 -3.75540495E-0002 -4.26343549E-0002 -3.89755874E-0002 -2.39727695E-0002 -1.77191846E-0002 -1.28702513E-0002 4.87038382E-0003 5.20090178E-0003 1.12973238E-0003 -7.31254021E-0004 -1.90532910E-0003 1.50832655E-0003 3.34823052E-0003 6.73188835E-0003 9.57827681E-0003 1.25764370E-0002 1.48027309E-0002 1.89147611E-000…
-7.50525368E-0001 5.23761797E-0002 -3.82230183E-0002 -9.67188282E-0002 -1.19563418E-0001 -1.04853558E-0001 -6.29138829E-0002 -3.03388203E-0002 -3.53457569E-0002 -3.21632798E-0002 -2.26202598E-0002 -8.09908331E-0003 -7.62097909E-0003 -9.17166759E-0003 -7.80054343E-0003 -2.99945021E-0003 2.95643458E-0003 6.25761023E-0003 4.69276131E-0003 4.66584047E-0003 7.30119727E-0003 1.31395607E-0002 1.58795009…
-7.00490343E-0001 2.23949845E-0001 7.35957497E-0002 7.03606964E-0002 -8.89227718E-0002 -9.41015407E-0002 -4.85450698E-0002 -5.87908032E-0002 -5.82793160E-0002 -6.21981767E-0002 -5.13970886E-0002 -3.83247267E-0002 -4.58458122E-0002 -4.34299017E-0002 -5.01419766E-0002 -4.43932549E-0002 -3.94774888E-0002 -3.53916928E-0002 -3.73360053E-0002 -3.20781046E-0002 -2.66525221E-0002 -2.04685918E-0002 -1.814…
-6.50455319E-0001 4.04929034E-0001 2.21991355E-0001 1.30127375E-0001 4.01691252E-0002 2.50985843E-0002 5.54687150E-0002 1.01757724E-0001 9.53320165E-0002 7.72326426E-0002 4.55821792E-0002 3.56040208E-0002 2.00444470E-0002 1.11098271E-0002 4.30574462E-0003 3.25776240E-0003 4.64327597E-0003 5.19207812E-0003 6.56717188E-0003 8.82997981E-0003 1.24319983E-0002 1.44112242E-0002 1.77340677E-0002 2.06218…
-6.00420294E-0001 4.63404048E-0001 4.18439218E-0001 3.12571885E-0001 3.13420369E-0001 3.18443467E-0001 3.05358887E-0001 3.16515273E-0001 2.97495800E-0001 2.90079279E-0001 2.52405703E-0001 2.28154950E-0001 2.07693316E-0001 1.76238625E-0001 1.43244088E-0001 1.17887082E-0001 9.42283568E-0002 7.39798503E-0002 5.84608832E-0002 4.58232188E-0002 3.97500040E-0002 3.53948719E-0002 3.40251267E-0002 3.47646…
-5.50385270E-0001 2.11487457E-0001 3.03426821E-0001 2.45250588E-0001 2.87834176E-0001 3.51056861E-0001 3.97974882E-0001 4.50963903E-0001 4.70845465E-0001 4.72675232E-0001 4.62842520E-0001 4.40361828E-0001 4.03797438E-0001 3.66995632E-0001 3.23885732E-0001 2.92790453E-0001 2.54033594E-0001 2.15336414E-0001 1.69477331E-0001 1.28501284E-0001 9.16029327E-0002 6.35515140E-0002 3.94773467E-0002 2.32814…
-5.00350245E-0001 3.22688182E-0001 3.39435229E-0001 3.11954407E-0001 2.89044943E-0001 3.93390916E-0001 4.40456902E-0001 4.82266773E-0001 5.04739112E-0001 5.52105635E-0001 5.85454791E-0001 5.92428571E-0001 5.90956366E-0001 5.76553245E-0001 5.51667760E-0001 5.29259189E-0001 5.02469373E-0001 4.67974072E-0001 4.26987627E-0001 3.82765445E-0001 3.36993472E-0001 2.88179877E-0001 2.37982036E-0001 1.93565…
-4.79502318E-0001 3.72923803E-0001 3.23782700E-0001 3.59061146E-0001 2.98935909E-0001 3.74756784E-0001 3.96390417E-0001 4.43028927E-0001 4.60899856E-0001 4.99761483E-0001 5.26108104E-0001 5.46111392E-0001 5.58354924E-0001 5.61488997E-0001 5.51461322E-0001 5.36527533E-0001 5.22793892E-0001 4.99444970E-0001 4.69337008E-0001 4.32251135E-0001 3.92902429E-0001 3.50968403E-0001 3.05716301E-0001 2.64101…
-4.60739184E-0001 3.14470924E-0001 2.61973182E-0001 3.52345327E-0001 2.77035350E-0001 3.50184770E-0001 3.65474283E-0001 4.18570716E-0001 4.37463711E-0001 4.65743830E-0001 4.86407289E-0001 5.13409987E-0001 5.29853299E-0001 5.43961329E-0001 5.43450910E-0001 5.38191483E-0001 5.36096489E-0001 5.23849961E-0001 5.03625175E-0001 4.74863815E-0001 4.43410401E-0001 4.08960494E-0001 3.71375856E-0001 3.35868…
-4.39891257E-0001 3.22050800E-0001 2.69580746E-0001 3.98033528E-0001 3.40818173E-0001 4.28844989E-0001 4.25132856E-0001 4.69952629E-0001 4.80806777E-0001 4.91968146E-0001 5.08887050E-0001 5.36094855E-0001 5.50285571E-0001 5.67445578E-0001 5.72260100E-0001 5.74931013E-0001 5.76684026E-0001 5.69087825E-0001 5.57051371E-0001 5.37806536E-0001 5.17630177E-0001 4.92093711E-0001 4.63602280E-0001 4.34989…
-4.19043330E-0001 3.84961099E-0001 2.97052761E-0001 3.83925192E-0001 3.88623541E-0001 4.65006543E-0001 4.64775428E-0001 4.92703724E-0001 5.05825315E-0001 5.10542395E-0001 5.22211735E-0001 5.38612682E-0001 5.53529667E-0001 5.72719621E-0001 5.84225029E-0001 5.92179482E-0001 5.95049939E-0001 5.88806143E-0001 5.82212714E-0001 5.69587995E-0001 5.59190836E-0001 5.42963793E-0001 5.24725939E-0001 5.05202…
-4.00280196E-0001 3.22931632E-0001 3.22956486E-0001 4.13866469E-0001 4.09573618E-0001 4.36749036E-0001 4.64654537E-0001 4.82038203E-0001 5.07990364E-0001 5.00421615E-0001 5.19288820E-0001 5.29951449E-0001 5.52006318E-0001 5.63980655E-0001 5.75197990E-0001 5.82507368E-0001 5.88171060E-0001 5.80379093E-0001 5.74574601E-0001 5.64624173E-0001 5.58772249E-0001 5.47636323E-0001 5.35305985E-0001 5.21442…
-3.79432269E-0001 2.75434439E-0001 2.74855002E-0001 3.89019516E-0001 3.94455073E-0001 3.88429788E-0001 4.42985313E-0001 4.82630798E-0001 4.96625874E-0001 5.01231537E-0001 5.29851773E-0001 5.49993490E-0001 5.72909641E-0001 5.80935940E-0001 5.91566170E-0001 5.97443177E-0001 5.96414538E-0001 5.89871330E-0001 5.82936425E-0001 5.74876692E-0001 5.65900939E-0001 5.55407881E-0001 5.43999536E-0001 5.32620…
-3.50245172E-0001 2.13347278E-0001 2.47686036E-0001 3.37763543E-0001 4.31341234E-0001 4.02418033E-0001 4.53514706E-0001 5.27648681E-0001 5.70259276E-0001 5.94489172E-0001 6.14719552E-0001 6.40699499E-0001 6.58369205E-0001 6.57609137E-0001 6.57854797E-0001 6.56617907E-0001 6.58741812E-0001 6.51492345E-0001 6.44924547E-0001 6.35911699E-0001 6.26913075E-0001 6.13033667E-0001 5.96692082E-0001 5.80626…
-3.18973281E-0001 4.78472428E-0001 3.56605809E-0001 3.37652330E-0001 3.69719350E-0001 3.56335865E-0001 3.75432512E-0001 4.41716964E-0001 4.82018720E-0001 5.12740706E-0001 5.38850189E-0001 5.61395172E-0001 5.79700609E-0001 5.83539552E-0001 5.81985524E-0001 5.89472086E-0001 5.92649234E-0001 5.90192084E-0001 5.84154908E-0001 5.78761023E-0001 5.70374205E-0001 5.60561297E-0001 5.46278607E-0001 5.33519…
-3.00210147E-0001 2.91993582E-0001 2.52472556E-0001 3.17999614E-0001 3.47044269E-0001 3.48940220E-0001 3.70541100E-0001 4.27207100E-0001 4.66444919E-0001 5.00199840E-0001 5.25052977E-0001 5.49377245E-0001 5.67516414E-0001 5.76274168E-0001 5.84640674E-0001 5.87483784E-0001 5.90886557E-0001 5.88574748E-0001 5.85969089E-0001 5.81222488E-0001 5.74042667E-0001 5.66158829E-0001 5.54116785E-0001 5.43030…
-2.79362220E-0001 3.46207064E-0001 3.20023646E-0001 3.61776544E-0001 3.70642974E-0001 3.30702130E-0001 3.87280859E-0001 4.42460375E-0001 5.04436664E-0001 5.15429857E-0001 5.35087090E-0001 5.51042001E-0001 5.61768001E-0001 5.70896959E-0001 5.70068654E-0001 5.73831666E-0001 5.77723079E-0001 5.78127336E-0001 5.74260847E-0001 5.69591168E-0001 5.61881567E-0001 5.52170854E-0001 5.39043402E-0001 5.27954…
-2.50175123E-0001 3.60942046E-0001 3.22145862E-0001 3.27826551E-0001 3.60354862E-0001 3.70220282E-0001 4.15126618E-0001 4.50564286E-0001 5.03855503E-0001 5.14499057E-0001 5.40492746E-0001 5.61413528E-0001 5.82796651E-0001 5.89241291E-0001 6.01240172E-0001 6.11724873E-0001 6.17852952E-0001 6.11933917E-0001 6.02693791E-0001 5.96447016E-0001 5.90906609E-0001 5.84886268E-0001 5.74762378E-0001 5.63185…
-2.29327196E-0001 3.62486506E-0001 4.29245878E-0001 3.56375101E-0001 3.47909022E-0001 3.72315595E-0001 4.39525945E-0001 4.66544282E-0001 4.78566234E-0001 5.05923533E-0001 5.40452984E-0001 5.71552410E-0001 5.83299129E-0001 5.88990430E-0001 5.96617878E-0001 6.00263100E-0001 6.09939582E-0001 6.05794295E-0001 5.99979877E-0001 5.94036480E-0001 5.87899879E-0001 5.77885743E-0001 5.67778633E-0001 5.57286…
-2.00140098E-0001 8.45144708E-0001 6.27318414E-0001 4.22744510E-0001 3.75027939E-0001 4.40469118E-0001 4.66475293E-0001 5.33563935E-0001 5.64362092E-0001 5.87412195E-0001 5.94975053E-0001 6.15599791E-0001 6.31011769E-0001 6.35620640E-0001 6.34504051E-0001 6.41248620E-0001 6.45505321E-0001 6.45145204E-0001 6.38855266E-0001 6.31188558E-0001 6.18707550E-0001 6.08013710E-0001 5.94200874E-0001 5.81584…
-1.79292171E-0001 4.68055171E-0001 3.64722155E-0001 3.51089351E-0001 4.03590353E-0001 4.23268032E-0001 4.79680989E-0001 5.00272859E-0001 4.97324633E-0001 5.10926503E-0001 5.25894226E-0001 5.42507833E-0001 5.62479121E-0001 5.74815007E-0001 5.81483506E-0001 5.83168629E-0001 5.81026010E-0001 5.79758475E-0001 5.72745360E-0001 5.65502010E-0001 5.56857170E-0001 5.46150994E-0001 5.34705413E-0001 5.22972…
-1.50105074E-0001 4.71297699E-0001 3.00162930E-0001 2.00298119E-0001 2.67701000E-0001 2.86091102E-0001 3.86267660E-0001 4.49740685E-0001 4.76520514E-0001 4.92062280E-0001 5.08399653E-0001 5.29358197E-0001 5.52908001E-0001 5.63037065E-0001 5.76057395E-0001 5.86921312E-0001 5.93545090E-0001 5.94756536E-0001 5.86813005E-0001 5.79105499E-0001 5.72648261E-0001 5.66948185E-0001 5.59060757E-0001 5.49285…
-1.20917976E-0001 2.99833886E-0001 3.86391156E-0001 3.97367107E-0001 3.45837411E-0001 3.54835640E-0001 4.42663514E-0001 5.04881271E-0001 5.43360526E-0001 5.65905197E-0001 5.88487535E-0001 6.12114262E-0001 6.21354834E-0001 6.18307759E-0001 6.27571755E-0001 6.35503774E-0001 6.43654855E-0001 6.40850012E-0001 6.34855628E-0001 6.24312243E-0001 6.16056744E-0001 6.07475919E-0001 5.95998524E-0001 5.83094…
-1.00070049E-0001 4.12029518E-0001 2.79037224E-0001 3.33747978E-0001 3.64373178E-0001 3.45831850E-0001 4.56661522E-0001 4.89232071E-0001 5.12211495E-0001 5.25780054E-0001 5.40318475E-0001 5.68487610E-0001 5.84044102E-0001 5.89954966E-0001 6.04258399E-0001 6.16913581E-0001 6.21450418E-0001 6.17301661E-0001 6.13721575E-0001 6.05476369E-0001 6.02916069E-0001 5.93952604E-0001 5.86020263E-0001 5.74056…
-7.92221222E-0002 2.05046976E-0001 3.65483277E-0001 3.42052235E-0001 3.80586711E-0001 3.94279797E-0001 4.60437152E-0001 4.77599730E-0001 5.12556629E-0001 5.31708085E-0001 5.56489462E-0001 5.73399334E-0001 5.88528131E-0001 5.98810900E-0001 6.04790791E-0001 6.11883119E-0001 6.14085326E-0001 6.10319336E-0001 6.03339545E-0001 5.93013826E-0001 5.87572432E-0001 5.77774027E-0001 5.67217897E-0001 5.53103…
-5.00350245E-0002 5.48965372E-0001 4.22512181E-0001 2.32055742E-0001 2.48570479E-0001 3.06788032E-0001 3.71998700E-0001 4.22803664E-0001 4.52079599E-0001 4.84095779E-0001 5.04000902E-0001 5.18422688E-0001 5.32894796E-0001 5.37982006E-0001 5.44522660E-0001 5.46187919E-0001 5.47516785E-0001 5.41646184E-0001 5.39467358E-0001 5.31216415E-0001 5.22617436E-0001 5.11239801E-0001 4.99947655E-0001 4.88494…
-2.08479269E-0002 2.58836552E-0001 2.15511046E-0001 2.98557436E-0001 3.49096814E-0001 4.12511760E-0001 4.33772372E-0001 4.48365416E-0001 4.85365434E-0001 5.20478095E-0001 5.49523371E-0001 5.79679778E-0001 5.88579063E-0001 5.94600730E-0001 5.93745504E-0001 6.05599946E-0001 6.08931409E-0001 6.06862664E-0001 6.01677484E-0001 5.96756023E-0001 5.88708027E-0001 5.78197820E-0001 5.67261647E-0001 5.57064…
0.00000000E+0000 5.19426336E-0001 4.31629938E-0001 3.91334813E-0001 3.90946311E-0001 4.31130574E-0001 4.67023540E-0001 5.01506653E-0001 5.33227749E-0001 5.44016370E-0001 5.78004066E-0001 5.98807104E-0001 6.16925342E-0001 6.17982726E-0001 6.20182902E-0001 6.28791754E-0001 6.33045956E-0001 6.29435406E-0001 6.23939120E-0001 6.13475954E-0001 6.06043687E-0001 5.93021439E-0001 5.81155650E-0001 5.694203…
1.04239634E-0002 6.11556201E-0001 4.90097135E-0001 4.01727299E-0001 3.73259724E-0001 3.96604123E-0001 4.86544240E-0001 5.48302248E-0001 5.70395279E-0001 5.63207768E-0001 5.84969047E-0001 6.02261943E-0001 6.19828084E-0001 6.26884508E-0001 6.33471988E-0001 6.43439361E-0001 6.45813773E-0001 6.39834335E-0001 6.31469669E-0001 6.19169587E-0001 6.12124222E-0001 5.99452585E-0001 5.87390009E-0001 5.761843…
2.08479269E-0002 6.07234855E-0001 4.69277398E-0001 3.95543970E-0001 3.46274858E-0001 3.46907180E-0001 4.41122749E-0001 5.06644834E-0001 5.22589351E-0001 5.30747044E-0001 5.45852492E-0001 5.69086989E-0001 5.83189004E-0001 5.95302059E-0001 6.05241219E-0001 6.13650826E-0001 6.14460948E-0001 6.11182650E-0001 6.04476204E-0001 5.94961396E-0001 5.89053647E-0001 5.81932678E-0001 5.73009059E-0001 5.619152…
2.91870976E-0002 4.61280531E-0001 3.70549627E-0001 3.18982480E-0001 3.07897526E-0001 3.07439073E-0001 4.05292138E-0001 4.70848700E-0001 5.10774226E-0001 5.27610594E-0001 5.46355537E-0001 5.65888464E-0001 5.79940431E-0001 5.89324431E-0001 5.98698451E-0001 6.05300958E-0001 6.07739551E-0001 6.05774248E-0001 5.98241195E-0001 5.89472539E-0001 5.83816057E-0001 5.78364041E-0001 5.69068843E-0001 5.560445…
3.96110611E-0002 3.51317947E-0001 2.88676546E-0001 2.66567509E-0001 2.78583265E-0001 2.92409480E-0001 3.76369870E-0001 4.51655184E-0001 4.90573935E-0001 5.14720607E-0001 5.24617293E-0001 5.50706443E-0001 5.66106517E-0001 5.74886251E-0001 5.78603051E-0001 5.83876578E-0001 5.88391550E-0001 5.85716782E-0001 5.79327017E-0001 5.70451317E-0001 5.65530532E-0001 5.60572079E-0001 5.51714697E-0001 5.389677…
5.00350245E-0002 3.25532135E-0001 3.09637133E-0001 2.28806742E-0001 2.55205617E-0001 3.04529349E-0001 3.99594554E-0001 4.78753621E-0001 5.13324606E-0001 5.40482394E-0001 5.52150893E-0001 5.68873674E-0001 5.81529658E-0001 5.86516432E-0001 5.94767945E-0001 6.03037971E-0001 6.11020349E-0001 6.06677479E-0001 6.00360282E-0001 5.91826924E-0001 5.83773344E-0001 5.75852504E-0001 5.66500228E-0001 5.548502…
6.04589880E-0002 3.04576626E-0001 2.36931770E-0001 1.04195339E-0001 1.78468948E-0001 2.34544223E-0001 3.56069616E-0001 4.11384864E-0001 4.51223965E-0001 4.75349221E-0001 4.92625453E-0001 5.09797711E-0001 5.16986147E-0001 5.17971738E-0001 5.31328644E-0001 5.43204214E-0001 5.52055523E-0001 5.50185021E-0001 5.47140664E-0001 5.41285501E-0001 5.33296815E-0001 5.25007900E-0001 5.18052205E-0001 5.099162…
7.08829514E-0002 3.37168962E-0001 1.08948903E-0001 4.08538628E-0002 1.53339177E-0001 2.25788216E-0001 3.13437474E-0001 3.54214541E-0001 4.18140771E-0001 4.45049141E-0001 4.64529045E-0001 4.77351121E-0001 4.89101103E-0001 4.94993582E-0001 5.11550019E-0001 5.27845112E-0001 5.38368462E-0001 5.40124835E-0001 5.39010625E-0001 5.33161845E-0001 5.28325750E-0001 5.21351849E-0001 5.17115859E-0001 5.097267…
8.96460856E-0002 3.17240914E-0001 1.55171362E-0001 2.00445331E-0001 3.38128544E-0001 3.83102833E-0001 4.09036616E-0001 4.18320163E-0001 4.63687326E-0001 4.83914771E-0001 5.10215934E-0001 5.38797053E-0001 5.58874797E-0001 5.71676168E-0001 5.85878852E-0001 6.00016140E-0001 6.03904413E-0001 6.02235244E-0001 5.97664968E-0001 5.91723841E-0001 5.86097213E-0001 5.78616312E-0001 5.67398094E-0001 5.570964…
1.00070049E-0001 1.80572042E-0001 3.24749743E-0001 3.19099017E-0001 4.09414052E-0001 4.16911664E-0001 4.60464495E-0001 4.69340884E-0001 5.09326190E-0001 5.39619958E-0001 5.66576966E-0001 5.84918758E-0001 6.02065338E-0001 6.10462053E-0001 6.14359672E-0001 6.22793025E-0001 6.21553272E-0001 6.19563038E-0001 6.12044427E-0001 6.05876270E-0001 5.98111063E-0001 5.88149911E-0001 5.73529364E-0001 5.599201…
1.10494012E-0001 2.16822690E-0001 2.17608151E-0001 2.07597898E-0001 2.65180780E-0001 3.90377289E-0001 4.62892578E-0001 4.78264488E-0001 5.01722161E-0001 5.17430916E-0001 5.45287669E-0001 5.58199438E-0001 5.78135754E-0001 5.86412663E-0001 5.98771234E-0001 6.11953360E-0001 6.14385611E-0001 6.16515202E-0001 6.08122335E-0001 6.03979396E-0001 5.98766998E-0001 5.92013189E-0001 5.79882944E-0001 5.684068…
1.20917976E-0001 2.75844005E-0001 3.68001051E-0001 2.68473677E-0001 3.24450503E-0001 4.25928070E-0001 4.96968694E-0001 4.93173125E-0001 5.05002095E-0001 5.19532864E-0001 5.49059167E-0001 5.74892138E-0001 6.04573611E-0001 6.14736804E-0001 6.23667267E-0001 6.35754155E-0001 6.35599151E-0001 6.32006054E-0001 6.21826443E-0001 6.19850456E-0001 6.12787480E-0001 6.07038530E-0001 5.95291957E-0001 5.845756…
1.29257147E-0001 2.47244603E-0001 3.24502930E-0001 2.47836612E-0001 2.97223117E-0001 3.59169143E-0001 4.21179936E-0001 4.51101191E-0001 4.92555142E-0001 5.15624504E-0001 5.43477671E-0001 5.59723978E-0001 5.90277267E-0001 5.96020784E-0001 6.03103939E-0001 6.12182874E-0001 6.18911082E-0001 6.19462214E-0001 6.15693175E-0001 6.10826519E-0001 6.01646917E-0001 5.94022964E-0001 5.82415589E-0001 5.706262…
1.39681110E-0001 1.73607710E-0001 3.49366325E-0001 3.22314521E-0001 3.43553742E-0001 3.64515147E-0001 4.27107958E-0001 4.60412480E-0001 4.90776135E-0001 5.11161758E-0001 5.46048098E-0001 5.68569811E-0001 5.87376713E-0001 5.95307362E-0001 6.05183439E-0001 6.12831631E-0001 6.18526359E-0001 6.17995278E-0001 6.09572278E-0001 6.03382137E-0001 5.96092719E-0001 5.89067318E-0001 5.76866175E-0001 5.630589…
1.50105074E-0001 3.79443104E-0001 4.97769493E-0001 4.00547968E-0001 3.86940547E-0001 4.45709322E-0001 4.37739936E-0001 4.55930908E-0001 4.71631748E-0001 5.12280063E-0001 5.34848830E-0001 5.63188342E-0001 5.82039345E-0001 5.94796741E-0001 5.97791603E-0001 6.01473830E-0001 6.09366976E-0001 6.09751693E-0001 6.08400509E-0001 6.02180395E-0001 5.90515294E-0001 5.81448506E-0001 5.69759639E-0001 5.602182…
1.60529037E-0001 9.77207556E-0002 2.29238107E-0001 2.80468912E-0001 3.14205606E-0001 3.75500749E-0001 4.71517369E-0001 5.11626223E-0001 5.29382625E-0001 5.30286795E-0001 5.43049511E-0001 5.71286329E-0001 5.98237034E-0001 6.06394503E-0001 6.14213432E-0001 6.15958302E-0001 6.22133621E-0001 6.20950407E-0001 6.15643992E-0001 6.04663815E-0001 5.93022804E-0001 5.81182003E-0001 5.68359334E-0001 5.541612…
1.70953000E-0001 1.97660909E-0001 3.18524081E-0001 3.41784519E-0001 3.57700033E-0001 3.55884242E-0001 4.07110944E-0001 4.61621073E-0001 4.87070833E-0001 5.01668766E-0001 5.19275244E-0001 5.51116661E-0001 5.72222188E-0001 5.82523405E-0001 5.87189423E-0001 5.96342100E-0001 6.03729133E-0001 6.02392985E-0001 5.95684484E-0001 5.86514170E-0001 5.82695463E-0001 5.72069309E-0001 5.63083536E-0001 5.517896…
1.79292171E-0001 4.44026491E-0002 1.77057926E-0001 2.37632665E-0001 3.33531794E-0001 3.51149325E-0001 3.93121636E-0001 4.34662189E-0001 4.78781890E-0001 5.00635995E-0001 5.42697368E-0001 5.69774007E-0001 5.93511725E-0001 6.05184490E-0001 6.10102990E-0001 6.21009308E-0001 6.25827396E-0001 6.25529864E-0001 6.17403070E-0001 6.09211016E-0001 6.04049078E-0001 5.96045800E-0001 5.87280038E-0001 5.771919…
1.89716135E-0001 2.19209238E-0001 1.82677913E-0001 2.47349307E-0001 1.91037183E-0001 2.54699688E-0001 3.23939854E-0001 3.99180367E-0001 4.75101472E-0001 5.18913024E-0001 5.59904726E-0001 5.86296937E-0001 5.99504445E-0001 6.02904461E-0001 6.07617869E-0001 6.17874075E-0001 6.24518705E-0001 6.27729260E-0001 6.20535262E-0001 6.13339768E-0001 6.03606630E-0001 5.93835045E-0001 5.84738244E-0001 5.736846…
2.00140098E-0001 3.31560958E-0001 2.97449948E-0001 1.74409081E-0001 2.79663988E-0001 3.21549447E-0001 4.07039256E-0001 4.28357863E-0001 4.84933670E-0001 5.09446050E-0001 5.41919436E-0001 5.54729356E-0001 5.67345551E-0001 5.75011356E-0001 5.85880271E-0001 5.97816902E-0001 6.01523891E-0001 6.05128392E-0001 5.99511123E-0001 5.92685061E-0001 5.84367997E-0001 5.75574238E-0001 5.67562448E-0001 5.561165…
2.10564062E-0001 2.66666049E-0001 2.30887122E-0001 2.96867981E-0001 3.44515317E-0001 3.97512392E-0001 4.05563342E-0001 4.44918471E-0001 4.66624038E-0001 4.87280406E-0001 5.31666036E-0001 5.57380865E-0001 5.72512284E-0001 5.76744805E-0001 5.92342891E-0001 6.05235710E-0001 6.15421987E-0001 6.12503161E-0001 6.12537730E-0001 6.02821416E-0001 5.97547668E-0001 5.87667995E-0001 5.80737172E-0001 5.729143…
2.20988025E-0001 4.11771775E-0001 4.64307478E-0001 5.64090417E-0001 4.05209874E-0001 3.59393028E-0001 3.82311167E-0001 4.45415603E-0001 4.88859175E-0001 5.19810121E-0001 5.46189267E-0001 5.56410543E-0001 5.68500598E-0001 5.67367316E-0001 5.76283199E-0001 5.79898850E-0001 5.94482676E-0001 5.98608248E-0001 5.98950149E-0001 5.97902795E-0001 5.89987754E-0001 5.79133075E-0001 5.66663235E-0001 5.581490…
2.29327196E-0001 2.86893153E-0001 3.56442341E-0001 3.91624313E-0001 3.23875805E-0001 3.63330438E-0001 4.03762612E-0001 4.73302268E-0001 5.07850598E-0001 5.27283898E-0001 5.65080204E-0001 5.98992436E-0001 6.21827951E-0001 6.22544170E-0001 6.29251308E-0001 6.31233614E-0001 6.40397372E-0001 6.44699900E-0001 6.43202038E-0001 6.36436839E-0001 6.26289722E-0001 6.17687382E-0001 6.09574350E-0001 5.992630…
2.39751159E-0001 4.32225331E-0001 3.07481051E-0001 3.61634747E-0001 3.61355978E-0001 3.82500553E-0001 3.99504545E-0001 4.61050954E-0001 4.90423358E-0001 5.16635619E-0001 5.35255459E-0001 5.62058956E-0001 5.79586075E-0001 5.82207439E-0001 5.85751760E-0001 5.95546560E-0001 6.02699156E-0001 6.06189105E-0001 6.01649418E-0001 5.96981272E-0001 5.91465051E-0001 5.83293732E-0001 5.73207528E-0001 5.634155…
2.50175123E-0001 2.36375714E-0001 3.32394748E-0001 3.16243523E-0001 2.76754447E-0001 2.63512868E-0001 3.40252487E-0001 3.88107034E-0001 4.30484371E-0001 4.76995766E-0001 5.30365189E-0001 5.46005443E-0001 5.63082912E-0001 5.73299475E-0001 5.86069517E-0001 5.96819462E-0001 6.03902316E-0001 6.05429113E-0001 6.07805468E-0001 6.01829231E-0001 5.96908755E-0001 5.87762805E-0001 5.80738054E-0001 5.732762…
2.60599086E-0001 2.24304647E-0001 2.96484069E-0001 2.85270577E-0001 2.69153847E-0001 3.11588515E-0001 4.10678938E-0001 4.91080689E-0001 5.02197891E-0001 5.20732480E-0001 5.36951511E-0001 5.62467029E-0001 5.74370442E-0001 5.84837039E-0001 5.95010073E-0001 6.06344740E-0001 6.12483710E-0001 6.13656090E-0001 6.06167225E-0001 6.00607763E-0001 5.95212322E-0001 5.88701113E-0001 5.78573705E-0001 5.697544…
2.71023049E-0001 2.24998516E-0001 3.58043932E-0001 2.91580702E-0001 3.72658289E-0001 3.76757190E-0001 4.66623885E-0001 4.62843091E-0001 4.91062921E-0001 5.13195427E-0001 5.45659490E-0001 5.60105519E-0001 5.76307939E-0001 5.95828545E-0001 6.07982362E-0001 6.14171377E-0001 6.17755379E-0001 6.20209935E-0001 6.20205527E-0001 6.15964908E-0001 6.08289219E-0001 5.97922743E-0001 5.88292995E-0001 5.762528…
2.79362220E-0001 5.19247628E-0001 4.58036378E-0001 4.77274688E-0001 4.59416673E-0001 4.57030603E-0001 4.96959562E-0001 5.04950519E-0001 5.20756878E-0001 5.49499635E-0001 5.74038208E-0001 6.03589060E-0001 6.18613319E-0001 6.25119217E-0001 6.29683738E-0001 6.36555726E-0001 6.42878117E-0001 6.40370458E-0001 6.34820928E-0001 6.27370074E-0001 6.21695766E-0001 6.13265465E-0001 6.03916349E-0001 5.915940…
2.89786184E-0001 3.88125065E-0001 2.27651338E-0001 2.68207974E-0001 3.60766889E-0001 3.88021876E-0001 4.49725029E-0001 5.19113249E-0001 5.55404941E-0001 5.72046975E-0001 5.86265463E-0001 5.95728672E-0001 6.08252069E-0001 6.09997732E-0001 6.13025482E-0001 6.06299420E-0001 6.06990293E-0001 6.02809086E-0001 5.94421307E-0001 5.84850424E-0001 5.74559468E-0001 5.67038537E-0001 5.51254940E-0001 5.348064…
3.00210147E-0001 4.14659286E-0001 4.25640848E-0001 2.98507164E-0001 2.52690640E-0001 2.97787499E-0001 3.89559075E-0001 4.29027073E-0001 4.68387962E-0001 4.94668715E-0001 5.23789043E-0001 5.50106981E-0001 5.57997199E-0001 5.71045159E-0001 5.73808598E-0001 5.86449546E-0001 5.85799455E-0001 5.86927219E-0001 5.79598902E-0001 5.78820321E-0001 5.74205231E-0001 5.65626692E-0001 5.54175961E-0001 5.395241…
3.10634111E-0001 4.36893644E-0001 4.33417717E-0001 3.50650566E-0001 3.72894853E-0001 3.81271703E-0001 4.04660237E-0001 4.27792047E-0001 4.60695283E-0001 4.94378993E-0001 5.21298901E-0001 5.45844556E-0001 5.58401454E-0001 5.66917542E-0001 5.70263481E-0001 5.87704308E-0001 5.95326378E-0001 5.93585256E-0001 5.88915961E-0001 5.82049015E-0001 5.79757135E-0001 5.71696307E-0001 5.60081348E-0001 5.473491…
3.18973281E-0001 2.57786251E-0001 2.73507782E-0001 3.46490973E-0001 3.83289722E-0001 4.41229405E-0001 4.95974623E-0001 4.89004481E-0001 5.29328491E-0001 5.29426152E-0001 5.58670903E-0001 5.87075603E-0001 6.12250903E-0001 6.12303889E-0001 6.14554308E-0001 6.24200265E-0001 6.32382615E-0001 6.26490630E-0001 6.20698325E-0001 6.11303926E-0001 6.05773424E-0001 5.99414327E-0001 5.91452624E-0001 5.820308…
3.29397245E-0001 3.24710517E-0001 2.85807002E-0001 3.03386717E-0001 3.77753141E-0001 4.05931685E-0001 4.36816792E-0001 4.48545930E-0001 4.71175245E-0001 5.07365880E-0001 5.32957512E-0001 5.73210367E-0001 5.94779543E-0001 6.02539135E-0001 6.06069350E-0001 6.05872520E-0001 6.02117810E-0001 5.99492758E-0001 5.98683965E-0001 5.95493733E-0001 5.89097829E-0001 5.78055777E-0001 5.67947543E-0001 5.566770…
3.39821208E-0001 2.87968685E-0001 4.27588364E-0001 3.51434259E-0001 3.17528160E-0001 3.36323925E-0001 4.40590884E-0001 4.64942336E-0001 5.02186762E-0001 5.31002375E-0001 5.63885853E-0001 6.01747597E-0001 6.09693402E-0001 6.20632072E-0001 6.27426979E-0001 6.35248460E-0001 6.40948695E-0001 6.37046325E-0001 6.31538745E-0001 6.24825735E-0001 6.17957248E-0001 6.11006864E-0001 5.98777277E-0001 5.866880…
3.50245172E-0001 3.44051920E-0001 3.39641095E-0001 2.69973284E-0001 3.15662048E-0001 3.61319555E-0001 4.52989531E-0001 4.82825448E-0001 5.01278716E-0001 5.17991680E-0001 5.41541743E-0001 5.61372077E-0001 5.80842953E-0001 5.77662635E-0001 5.83314391E-0001 5.90443196E-0001 6.00706854E-0001 5.97278631E-0001 5.93679908E-0001 5.86143038E-0001 5.78592294E-0001 5.67939444E-0001 5.60637662E-0001 5.494971…
3.60669135E-0001 4.39057598E-0001 3.50115136E-0001 3.86424045E-0001 3.92032293E-0001 3.72757455E-0001 4.04461872E-0001 4.12692795E-0001 4.16946398E-0001 4.21208532E-0001 4.47833544E-0001 4.84928825E-0001 5.11969854E-0001 5.28841172E-0001 5.39844104E-0001 5.47491673E-0001 5.48201636E-0001 5.40300043E-0001 5.30916802E-0001 5.21993650E-0001 5.18130876E-0001 5.11241550E-0001 5.02416080E-0001 4.913154…
3.69008306E-0001 3.58268661E-0001 2.60558672E-0001 2.39315084E-0001 3.26826638E-0001 3.74834870E-0001 4.12603153E-0001 4.19253794E-0001 4.62000154E-0001 5.10807655E-0001 5.62260455E-0001 5.90211674E-0001 6.01233691E-0001 6.03804311E-0001 6.12974974E-0001 6.21625772E-0001 6.31989600E-0001 6.34624414E-0001 6.33770865E-0001 6.30777248E-0001 6.26135654E-0001 6.18262700E-0001 6.07304608E-0001 5.936832…
3.79432269E-0001 2.61126452E-0001 2.57577821E-0001 3.01266247E-0001 2.78984343E-0001 2.71874003E-0001 3.20232936E-0001 3.75241408E-0001 3.97851429E-0001 4.27574654E-0001 4.43692846E-0001 4.56855250E-0001 4.62757557E-0001 4.63800491E-0001 4.65953270E-0001 4.68920015E-0001 4.68875393E-0001 4.71833209E-0001 4.70953123E-0001 4.68202636E-0001 4.63133655E-0001 4.59042392E-0001 4.46980340E-0001 4.377830…
3.89856233E-0001 3.78853447E-0001 3.40982619E-0001 2.68832438E-0001 2.21702638E-0001 2.96471889E-0001 3.44126628E-0001 3.83968509E-0001 4.15213461E-0001 4.51182971E-0001 4.89954295E-0001 5.08302819E-0001 5.26661867E-0001 5.39701113E-0001 5.52288375E-0001 5.55664191E-0001 5.60754171E-0001 5.63857406E-0001 5.65577221E-0001 5.64508946E-0001 5.57706187E-0001 5.51112034E-0001 5.42631514E-0001 5.338366…
4.00280196E-0001 2.17007380E-0001 2.18888928E-0001 2.07450250E-0001 2.85529237E-0001 3.17085999E-0001 4.13529801E-0001 4.42099531E-0001 4.81841971E-0001 5.16900593E-0001 5.27385787E-0001 5.41918533E-0001 5.43917845E-0001 5.54269502E-0001 5.63070733E-0001 5.74143383E-0001 5.80379296E-0001 5.80488896E-0001 5.78296789E-0001 5.69767478E-0001 5.62855504E-0001 5.58312134E-0001 5.52284841E-0001 5.441277…
4.10704160E-0001 4.69470394E-0001 2.95134983E-0001 3.44756215E-0001 2.43629456E-0001 3.29206832E-0001 3.91920697E-0001 5.05644192E-0001 5.22336785E-0001 5.55072195E-0001 5.61333982E-0001 5.86187595E-0001 5.89509859E-0001 5.99390677E-0001 6.05774477E-0001 6.17732867E-0001 6.18493770E-0001 6.18204361E-0001 6.09778866E-0001 6.03849832E-0001 5.97379409E-0001 5.88904583E-0001 5.76025745E-0001 5.627194…
4.19043330E-0001 4.68365636E-0001 4.36140298E-0001 3.35934358E-0001 2.28479641E-0001 2.64887507E-0001 3.39532872E-0001 3.90217727E-0001 4.22469489E-0001 4.80012885E-0001 5.08998599E-0001 5.37218564E-0001 5.36736061E-0001 5.44387360E-0001 5.46139906E-0001 5.55728180E-0001 5.63519756E-0001 5.67223977E-0001 5.64205510E-0001 5.58631076E-0001 5.52437904E-0001 5.45184304E-0001 5.39381945E-0001 5.319369…
4.29467294E-0001 4.79338240E-0001 5.09300554E-0001 4.14721814E-0001 4.53563082E-0001 4.13296779E-0001 4.74461315E-0001 5.14548385E-0001 5.62317641E-0001 5.70597556E-0001 5.87163983E-0001 6.07201458E-0001 6.11304087E-0001 6.24291824E-0001 6.26852538E-0001 6.39056816E-0001 6.49176791E-0001 6.51840459E-0001 6.43706391E-0001 6.35857328E-0001 6.26204943E-0001 6.16319585E-0001 6.02577855E-0001 5.891538…
4.39891257E-0001 2.85754425E-0001 2.54421040E-0001 2.31003625E-0001 3.11180513E-0001 3.69244315E-0001 4.46171824E-0001 4.42356794E-0001 4.67909883E-0001 4.91159574E-0001 5.23048126E-0001 5.37681687E-0001 5.53796500E-0001 5.67763066E-0001 5.67011179E-0001 5.65997567E-0001 5.60820265E-0001 5.62282355E-0001 5.59860475E-0001 5.54092540E-0001 5.47552292E-0001 5.38998640E-0001 5.27540201E-0001 5.136281…
4.50315221E-0001 4.03618856E-0001 4.33144903E-0001 3.80429034E-0001 4.05718783E-0001 4.60727773E-0001 5.48788156E-0001 5.46630240E-0001 5.70675749E-0001 5.66204956E-0001 5.99041771E-0001 6.16587629E-0001 6.41638288E-0001 6.50406619E-0001 6.58758737E-0001 6.60397181E-0001 6.71028615E-0001 6.73450764E-0001 6.68858312E-0001 6.63420001E-0001 6.55362452E-0001 6.48187757E-0001 6.37555822E-0001 6.270620…
4.60739184E-0001 5.11356809E-0001 4.08862649E-0001 2.65845252E-0001 1.83436054E-0001 2.24184229E-0001 3.07024510E-0001 4.38021076E-0001 5.03868104E-0001 5.35328626E-0001 5.63667432E-0001 5.83697565E-0001 6.04590510E-0001 6.08084728E-0001 6.16627733E-0001 6.27079306E-0001 6.32472667E-0001 6.31025438E-0001 6.26876373E-0001 6.25253546E-0001 6.21026647E-0001 6.15600758E-0001 6.07166111E-0001 5.999644…
4.69078355E-0001 3.86905781E-0001 3.03324255E-0001 2.99823284E-0001 3.37161662E-0001 3.43532439E-0001 4.12445745E-0001 4.31077083E-0001 4.73288501E-0001 5.05225471E-0001 5.55391997E-0001 5.77756828E-0001 5.94015507E-0001 5.88343069E-0001 6.00594966E-0001 6.05759022E-0001 6.11677886E-0001 6.13050117E-0001 6.10913142E-0001 6.04701817E-0001 5.97419872E-0001 5.93039428E-0001 5.87031732E-0001 5.761452…
4.79502318E-0001 4.08680214E-0001 4.49136916E-0001 3.69212306E-0001 3.69536091E-0001 3.72596509E-0001 4.51139536E-0001 4.79044269E-0001 5.05742502E-0001 5.25419962E-0001 5.45763295E-0001 5.52344172E-0001 5.55708009E-0001 5.75314694E-0001 5.88784398E-0001 5.95846606E-0001 6.00064254E-0001 6.01345813E-0001 6.00604744E-0001 5.95105237E-0001 5.89395575E-0001 5.85621597E-0001 5.75757643E-0001 5.643656…
4.89926282E-0001 5.64668440E-0001 3.80752952E-0001 2.79331321E-0001 3.69149562E-0001 4.06549642E-0001 4.83172313E-0001 4.88841830E-0001 4.82451638E-0001 4.94476726E-0001 5.23336085E-0001 5.45534197E-0001 5.54868395E-0001 5.73040044E-0001 5.90381305E-0001 5.94427257E-0001 5.95247189E-0001 5.93839839E-0001 5.91529872E-0001 5.82339441E-0001 5.74588471E-0001 5.70082560E-0001 5.62945279E-0001 5.570614…
5.00350245E-0001 1.85667885E-0001 3.41538307E-0001 3.62404391E-0001 3.24015885E-0001 3.80416266E-0001 4.02600419E-0001 4.41791261E-0001 4.53966275E-0001 4.95094001E-0001 5.31819121E-0001 5.58136786E-0001 5.71174931E-0001 5.87984998E-0001 5.92016140E-0001 5.97799737E-0001 5.99421028E-0001 6.00579872E-0001 6.02274356E-0001 5.97047280E-0001 5.93875316E-0001 5.85472431E-0001 5.76982797E-0001 5.634770…
5.50385270E-0001 4.45130350E-0001 4.52101501E-0001 3.71747329E-0001 3.31922830E-0001 3.65508705E-0001 4.50137872E-0001 5.07525040E-0001 5.62409063E-0001 5.77336154E-0001 6.03441255E-0001 6.21808094E-0001 6.45249265E-0001 6.54446870E-0001 6.62653308E-0001 6.64852733E-0001 6.75866501E-0001 6.72854411E-0001 6.71612770E-0001 6.67886731E-0001 6.64234052E-0001 6.56403484E-0001 6.43599722E-0001 6.318151…
6.00420294E-0001 3.42342189E-0001 3.29067647E-0001 3.77792280E-0001 4.18265978E-0001 3.87518525E-0001 4.63298481E-0001 4.92057125E-0001 5.41721947E-0001 5.72061233E-0001 5.88917837E-0001 6.05174047E-0001 6.23708491E-0001 6.31364629E-0001 6.32702582E-0001 6.35701619E-0001 6.41604465E-0001 6.39148871E-0001 6.34407361E-0001 6.24630286E-0001 6.15588822E-0001 6.04272228E-0001 5.93845263E-0001 5.824595…
6.50455319E-0001 1.14409986E-0001 2.92811080E-0001 3.66993434E-0001 4.28643943E-0001 3.54909191E-0001 3.53424162E-0001 3.70754487E-0001 4.36658401E-0001 4.73583646E-0001 5.22443932E-0001 5.46612679E-0001 5.56721146E-0001 5.55465700E-0001 5.48759341E-0001 5.51147439E-0001 5.61381076E-0001 5.69099664E-0001 5.72289847E-0001 5.68789062E-0001 5.64395455E-0001 5.56145141E-0001 5.43130165E-0001 5.288371…
7.00490343E-0001 3.94127197E-0001 3.15004966E-0001 3.04829468E-0001 3.42906738E-0001 3.78470844E-0001 4.11847138E-0001 4.40295789E-0001 4.50886716E-0001 4.89655429E-0001 5.24454264E-0001 5.37044506E-0001 5.45286688E-0001 5.59727681E-0001 5.69524740E-0001 5.80356339E-0001 5.87149027E-0001 5.91510222E-0001 5.86609150E-0001 5.82211703E-0001 5.79706770E-0001 5.76228216E-0001 5.66976265E-0001 5.552599…
7.50525368E-0001 2.08640180E-0001 1.76793644E-0001 2.85470340E-0001 2.74543172E-0001 3.96767134E-0001 4.37101169E-0001 4.75369205E-0001 4.89630794E-0001 5.18394219E-0001 5.46347893E-0001 5.70778239E-0001 5.77839871E-0001 5.82764020E-0001 5.87388945E-0001 5.97264599E-0001 6.03894103E-0001 6.05341459E-0001 5.98568074E-0001 5.92416461E-0001 5.84307278E-0001 5.77997500E-0001 5.68725395E-0001 5.599195…
8.00560392E-0001 3.37191716E-0001 2.77697140E-0001 3.36381510E-0001 3.91531628E-0001 4.43417771E-0001 4.59470841E-0001 4.99591500E-0001 5.27227390E-0001 5.33020481E-0001 5.53633668E-0001 5.79658547E-0001 5.85660126E-0001 5.90103039E-0001 5.98165658E-0001 6.05197680E-0001 6.04027054E-0001 5.95168140E-0001 5.84310665E-0001 5.77322009E-0001 5.68093084E-0001 5.60398504E-0001 5.46797525E-0001 5.349808…
8.50595417E-0001 5.96153381E-0001 4.61840062E-0001 5.11522177E-0001 4.59282540E-0001 4.59399993E-0001 4.94960289E-0001 5.36102394E-0001 5.44676847E-0001 5.51191994E-0001 5.67896360E-0001 5.89631912E-0001 5.98865859E-0001 5.97652318E-0001 6.02764302E-0001 6.02950234E-0001 6.05246579E-0001 6.02252031E-0001 5.99049806E-0001 5.90337045E-0001 5.81030288E-0001 5.73419580E-0001 5.62254190E-0001 5.488076…
9.00630441E-0001 4.15194564E-0001 4.12822762E-0001 4.10747383E-0001 3.46860175E-0001 3.83644181E-0001 4.31299926E-0001 5.02184080E-0001 5.14535703E-0001 5.32156683E-0001 5.48272504E-0001 5.69923167E-0001 5.83116921E-0001 5.96063542E-0001 6.06296173E-0001 6.21138416E-0001 6.28502787E-0001 6.32725866E-0001 6.26935456E-0001 6.22509469E-0001 6.13382568E-0001 6.06919203E-0001 5.96486048E-0001 5.864961…
9.50665466E-0001 4.53912243E-0001 5.70510163E-0001 4.25135433E-0001 3.59985217E-0001 3.63640351E-0001 4.58576502E-0001 4.99002388E-0001 5.27778513E-0001 5.42611782E-0001 5.62162036E-0001 5.79379949E-0001 5.87506817E-0001 5.99797678E-0001 6.01877307E-0001 6.14557381E-0001 6.22118128E-0001 6.27358501E-0001 6.22346637E-0001 6.14484501E-0001 6.06142379E-0001 5.98896011E-0001 5.89220431E-0001 5.774937…
1.00070049E+0000 3.58710423E-0001 3.72606444E-0001 3.23342821E-0001 2.68821371E-0001 3.29937054E-0001 4.17530414E-0001 5.13956831E-0001 5.50928059E-0001 5.63795693E-0001 5.69855605E-0001 5.88568892E-0001 5.93576672E-0001 6.03804949E-0001 5.99936891E-0001 6.14404894E-0001 6.16573135E-0001 6.17954499E-0001 6.12239897E-0001 6.03007833E-0001 5.92350152E-0001 5.84165998E-0001 5.74911095E-0001 5.648296…
1.10077054E+0000 1.02025060E-0001 1.47110409E-0001 3.04101813E-0001 2.98429297E-0001 3.51344775E-0001 4.37840400E-0001 4.74462432E-0001 4.89430442E-0001 5.00061012E-0001 5.39418906E-0001 5.59794040E-0001 5.76548421E-0001 5.85992368E-0001 5.98469957E-0001 6.10587216E-0001 6.13026141E-0001 6.11398676E-0001 6.06545435E-0001 6.00779631E-0001 5.94498838E-0001 5.86361474E-0001 5.76209165E-0001 5.641118…
1.20084059E+0000 2.63267022E-0001 3.81350907E-0001 4.67750779E-0001 4.54187197E-0001 4.11830899E-0001 4.75716037E-0001 4.87125749E-0001 5.34296037E-0001 5.47823472E-0001 5.65998393E-0001 5.92089743E-0001 6.16346665E-0001 6.24851317E-0001 6.26207787E-0001 6.31479899E-0001 6.36165477E-0001 6.37391246E-0001 6.33586969E-0001 6.31357280E-0001 6.25110109E-0001 6.16876445E-0001 6.06000141E-0001 5.927732…
1.30091064E+0000 3.10263562E-0001 3.65292499E-0001 3.54308792E-0001 3.80067011E-0001 3.78982796E-0001 4.34205126E-0001 4.40026989E-0001 4.67357349E-0001 4.86482105E-0001 5.18147713E-0001 5.56939568E-0001 5.72441834E-0001 5.79858567E-0001 5.84446615E-0001 5.90317111E-0001 5.96908132E-0001 5.98257637E-0001 6.00697047E-0001 5.94895638E-0001 5.91333138E-0001 5.83801577E-0001 5.76437836E-0001 5.643355…
1.40098069E+0000 2.38990310E-0001 2.55022772E-0001 2.87939271E-0001 3.33771862E-0001 3.39344656E-0001 4.23860340E-0001 4.55360249E-0001 4.80970292E-0001 4.95473863E-0001 5.14510312E-0001 5.55561973E-0001 5.65674210E-0001 5.78118436E-0001 5.84005863E-0001 5.95393714E-0001 5.97653211E-0001 6.02309330E-0001 5.98535093E-0001 5.96065424E-0001 5.86940263E-0001 5.82993973E-0001 5.73654499E-0001 5.629586…
1.49896594E+0000 2.26082602E-0001 2.49475365E-0001 3.76451400E-0001 4.09731164E-0001 3.97411133E-0001 4.41986824E-0001 4.53287228E-0001 4.94725891E-0001 5.21188459E-0001 5.49220975E-0001 5.73909619E-0001 5.84298070E-0001 5.91314949E-0001 5.99049933E-0001 6.04560769E-0001 6.07575199E-0001 6.07467278E-0001 6.03481417E-0001 5.98827349E-0001 5.95076224E-0001 5.90639826E-0001 5.82081819E-0001 5.695414…
1.59903599E+0000 2.09212036E-0001 2.76112735E-0001 3.01499060E-0001 3.03491444E-0001 3.21558801E-0001 4.11307314E-0001 4.48637098E-0001 4.70018697E-0001 5.10161467E-0001 5.39002915E-0001 5.58737703E-0001 5.73934936E-0001 5.83859989E-0001 5.93508461E-0001 6.04871717E-0001 6.09354271E-0001 6.10815720E-0001 6.08215584E-0001 6.08455671E-0001 6.07019846E-0001 6.01162741E-0001 5.91518700E-0001 5.793826…
1.69910604E+0000 2.46519561E-0001 2.91289977E-0001 2.54199026E-0001 2.51099021E-0001 3.00040066E-0001 4.06020078E-0001 4.58455745E-0001 4.92783815E-0001 5.15483855E-0001 5.28888398E-0001 5.48800944E-0001 5.65709824E-0001 5.85410496E-0001 5.98848117E-0001 6.08526142E-0001 6.14200173E-0001 6.15821274E-0001 6.15358426E-0001 6.13449439E-0001 6.09824454E-0001 6.04875590E-0001 5.93147408E-0001 5.812760…
1.79917609E+0000 6.10305990E-0001 3.89603322E-0001 3.57952027E-0001 3.59771651E-0001 3.97358748E-0001 4.25117513E-0001 4.89844674E-0001 5.15590052E-0001 5.41098931E-0001 5.65792904E-0001 5.93943288E-0001 6.00439735E-0001 6.14488604E-0001 6.24431835E-0001 6.30839222E-0001 6.30677365E-0001 6.31446281E-0001 6.28008977E-0001 6.20725536E-0001 6.11389101E-0001 6.03216536E-0001 5.91040694E-0001 5.782609…
1.89924614E+0000 4.62433962E-0001 3.87722094E-0001 3.64892021E-0001 3.27829018E-0001 3.18525466E-0001 4.04985125E-0001 4.67423205E-0001 4.97086191E-0001 5.04892175E-0001 5.35489143E-0001 5.56487424E-0001 5.69355756E-0001 5.79798735E-0001 5.88057486E-0001 5.99030797E-0001 6.01851963E-0001 6.05720605E-0001 6.00071566E-0001 5.96067054E-0001 5.87486503E-0001 5.80908266E-0001 5.68504880E-0001 5.586724…
1.99931619E+0000 4.24291797E-0001 5.00244573E-0001 4.39117087E-0001 4.39696441E-0001 3.63433347E-0001 4.12828127E-0001 4.30862035E-0001 4.70589928E-0001 5.03929863E-0001 5.48391023E-0001 5.72661165E-0001 5.85874189E-0001 5.90006155E-0001 5.98877585E-0001 6.04793592E-0001 6.07289999E-0001 6.08560419E-0001 6.05754453E-0001 6.02488286E-0001 5.95651556E-0001 5.87701801E-0001 5.73996810E-0001 5.616880…
2.19945629E+0000 2.66731187E-0001 2.83107914E-0001 3.23621198E-0001 3.92181496E-0001 3.68715742E-0001 4.32874269E-0001 4.65153792E-0001 4.90451657E-0001 5.12084469E-0001 5.34198417E-0001 5.52184927E-0001 5.69317081E-0001 5.75184396E-0001 5.82384238E-0001 5.93313545E-0001 6.02334853E-0001 6.01652679E-0001 5.96374361E-0001 5.91030220E-0001 5.87470877E-0001 5.78293912E-0001 5.68369970E-0001 5.556957…
2.39959638E+0000 5.19647713E-0001 4.32085768E-0001 4.06298008E-0001 4.35630281E-0001 4.10683986E-0001 4.89157834E-0001 5.20061804E-0001 5.48214932E-0001 5.63284269E-0001 5.87544651E-0001 6.04458927E-0001 6.12988011E-0001 6.22147599E-0001 6.33295764E-0001 6.41549886E-0001 6.47833842E-0001 6.46309786E-0001 6.41520588E-0001 6.32320948E-0001 6.25020130E-0001 6.13754143E-0001 6.04259645E-0001 5.922802…
2.59973648E+0000 1.60267542E-0001 3.34595106E-0001 2.54783524E-0001 3.05523363E-0001 3.16700483E-0001 4.36581178E-0001 4.62696361E-0001 4.81483989E-0001 5.09111996E-0001 5.46394030E-0001 5.71491596E-0001 5.80436712E-0001 5.88891248E-0001 5.98931485E-0001 6.11947052E-0001 6.20412027E-0001 6.19507019E-0001 6.19606834E-0001 6.15325005E-0001 6.11763291E-0001 6.01856616E-0001 5.92218979E-0001 5.832765…
2.79987658E+0000 4.74165249E-0001 5.27590264E-0001 4.44508978E-0001 4.11980778E-0001 3.88194405E-0001 4.75856896E-0001 5.00353683E-0001 5.20504782E-0001 5.45739991E-0001 5.72337965E-0001 5.91481706E-0001 6.06229091E-0001 6.14515389E-0001 6.23435439E-0001 6.33910817E-0001 6.41380137E-0001 6.43249189E-0001 6.40384188E-0001 6.37491610E-0001 6.31198699E-0001 6.20129163E-0001 6.09033899E-0001 5.966585…
3.00001668E+0000 1.99127863E-0001 3.25122779E-0001 3.48229667E-0001 3.48549921E-0001 2.92726043E-0001 3.90226403E-0001 4.26742001E-0001 4.49742734E-0001 4.79982896E-0001 5.13622672E-0001 5.28900465E-0001 5.51292747E-0001 5.64973586E-0001 5.82902981E-0001 5.95143831E-0001 6.04799849E-0001 6.01076795E-0001 6.01620867E-0001 5.99053359E-0001 5.97421373E-0001 5.88199077E-0001 5.78631769E-0001 5.681258…
3.20015678E+0000 2.78835701E-0001 3.00700243E-0001 2.94245883E-0001 4.20492744E-0001 3.82939598E-0001 4.13917776E-0001 4.24262419E-0001 4.55893547E-0001 4.69442300E-0001 4.87879899E-0001 5.04059423E-0001 5.23027502E-0001 5.42727747E-0001 5.55224094E-0001 5.67543962E-0001 5.70946793E-0001 5.75945326E-0001 5.76796232E-0001 5.72844550E-0001 5.69164651E-0001 5.61136496E-0001 5.56022128E-0001 5.462913…
3.40029687E+0000 1.92937547E-0001 2.89853837E-0001 4.02427106E-0001 4.04046469E-0001 3.95925888E-0001 4.08157598E-0001 4.24887618E-0001 4.35354627E-0001 4.75202656E-0001 5.07471856E-0001 5.24539436E-0001 5.38760855E-0001 5.46372340E-0001 5.55619680E-0001 5.65700437E-0001 5.67451969E-0001 5.68063593E-0001 5.64023514E-0001 5.62730765E-0001 5.57247424E-0001 5.53636144E-0001 5.44196291E-0001 5.338583…
3.60043697E+0000 4.16067161E-0001 2.69465594E-0001 3.00101191E-0001 3.38178265E-0001 3.43774888E-0001 3.61105285E-0001 4.18099765E-0001 4.61400726E-0001 4.90124850E-0001 5.16358166E-0001 5.45006081E-0001 5.69987014E-0001 5.71523774E-0001 5.77244177E-0001 5.89520023E-0001 5.94469118E-0001 5.92973022E-0001 5.91092612E-0001 5.89967015E-0001 5.87338612E-0001 5.80505159E-0001 5.69588295E-0001 5.564151…
3.80057707E+0000 3.89875246E-0001 3.48183889E-0001 4.02867878E-0001 3.29866355E-0001 3.60606866E-0001 4.00685498E-0001 4.40282323E-0001 4.86104843E-0001 5.01786201E-0001 5.23356176E-0001 5.55646654E-0001 5.69225135E-0001 5.73234497E-0001 5.75789415E-0001 5.85383517E-0001 5.91258652E-0001 5.94072214E-0001 5.92603534E-0001 5.92668991E-0001 5.91576899E-0001 5.84245156E-0001 5.76268113E-0001 5.649645…
4.00071717E+0000 9.01095202E-0002 2.76701347E-0001 3.38779655E-0001 3.15342467E-0001 3.94118766E-0001 4.19268430E-0001 4.40533202E-0001 4.58943520E-0001 4.89740965E-0001 5.01835337E-0001 5.17425191E-0001 5.36658816E-0001 5.55043635E-0001 5.64666151E-0001 5.72234657E-0001 5.76274215E-0001 5.78210470E-0001 5.76909882E-0001 5.78891266E-0001 5.80170284E-0001 5.80626116E-0001 5.73819596E-0001 5.636417…
4.20085727E+0000 2.40247073E-0001 2.04635106E-0001 2.77920409E-0001 3.47637762E-0001 3.92316081E-0001 4.02941322E-0001 3.95999900E-0001 4.44905107E-0001 4.68892621E-0001 4.93506860E-0001 5.14229196E-0001 5.43605971E-0001 5.67574280E-0001 5.78356283E-0001 5.86648346E-0001 5.91198347E-0001 5.92387965E-0001 5.93702223E-0001 5.94453403E-0001 5.94822647E-0001 5.94983185E-0001 5.88188539E-0001 5.786044…
4.40099736E+0000 4.28605626E-0001 4.12399535E-0001 3.14868394E-0001 3.83892663E-0001 3.95668868E-0001 4.41471337E-0001 4.70085936E-0001 4.87463076E-0001 4.97658266E-0001 5.15994566E-0001 5.47295377E-0001 5.66136886E-0001 5.71359912E-0001 5.66825722E-0001 5.78561437E-0001 5.88834576E-0001 5.94739044E-0001 5.94320259E-0001 5.91233323E-0001 5.84501703E-0001 5.78961709E-0001 5.70615314E-0001 5.608369…
4.59905267E+0000 2.17915221E-0001 2.29872659E-0001 2.83187235E-0001 3.56544864E-0001 4.05076892E-0001 4.22916176E-0001 4.58449430E-0001 4.71147892E-0001 4.89851327E-0001 5.23658836E-0001 5.44855683E-0001 5.63394515E-0001 5.71408045E-0001 5.77961478E-0001 5.86575140E-0001 5.89541748E-0001 5.96714669E-0001 5.95383338E-0001 5.93392549E-0001 5.86669007E-0001 5.81456145E-0001 5.72597640E-0001 5.626912…
4.79919277E+0000 2.98768568E-0002 1.62194208E-0001 2.22561744E-0001 3.08914546E-0001 3.48298839E-0001 3.88095217E-0001 4.01213433E-0001 4.22390311E-0001 4.52234425E-0001 4.87375745E-0001 5.04270886E-0001 5.22090966E-0001 5.43765841E-0001 5.55930191E-0001 5.66799727E-0001 5.71214013E-0001 5.74279613E-0001 5.73106158E-0001 5.72186095E-0001 5.71369097E-0001 5.67410514E-0001 5.59434430E-0001 5.483374…
4.99933287E+0000 1.93399084E-0001 1.86442579E-0001 2.55812602E-0001 3.04123131E-0001 3.34224950E-0001 4.03883842E-0001 4.35810995E-0001 4.60833748E-0001 4.80889572E-0001 5.00598088E-0001 5.26003136E-0001 5.39109363E-0001 5.57921343E-0001 5.71676881E-0001 5.84931999E-0001 5.84950067E-0001 5.85433894E-0001 5.85082070E-0001 5.83805789E-0001 5.78794458E-0001 5.74308376E-0001 5.67979744E-0001 5.599790…
5.49968311E+0000 2.87937691E-0001 4.21855396E-0001 4.12676989E-0001 3.36999479E-0001 2.88731612E-0001 3.64128009E-0001 3.93871681E-0001 4.11763742E-0001 4.35348096E-0001 4.68244545E-0001 4.95217386E-0001 5.06254796E-0001 5.13337231E-0001 5.25151251E-0001 5.38558170E-0001 5.47917014E-0001 5.51275627E-0001 5.50937069E-0001 5.51881209E-0001 5.48032873E-0001 5.44706174E-0001 5.38794486E-0001 5.335444…
6.00003336E+0000 3.74928962E-0001 2.99545622E-0001 3.51290442E-0001 2.78187819E-0001 3.05008553E-0001 3.89133125E-0001 4.34873683E-0001 4.64500223E-0001 5.02015301E-0001 5.17372319E-0001 5.36620568E-0001 5.46530100E-0001 5.58153458E-0001 5.68436706E-0001 5.79911351E-0001 5.89978496E-0001 5.97439485E-0001 5.96211140E-0001 5.93611693E-0001 5.88495627E-0001 5.83854349E-0001 5.77753262E-0001 5.700664…
6.50038360E+0000 1.73990538E-0001 2.48039826E-0001 3.61575850E-0001 3.14288068E-0001 3.21553677E-0001 3.66019947E-0001 4.01973004E-0001 4.36102705E-0001 4.66309759E-0001 4.90928566E-0001 5.06224171E-0001 5.34657559E-0001 5.43832371E-0001 5.53989128E-0001 5.63573163E-0001 5.71920700E-0001 5.76791947E-0001 5.69276156E-0001 5.65185399E-0001 5.62923033E-0001 5.59551111E-0001 5.50860748E-0001 5.399423…
7.00073385E+0000 2.66441828E-0001 2.47997968E-0001 3.15093370E-0001 3.05661113E-0001 3.55766568E-0001 3.97234083E-0001 4.32327320E-0001 4.38964982E-0001 4.64515029E-0001 4.81753927E-0001 4.95151382E-0001 5.16636751E-0001 5.31179567E-0001 5.38410214E-0001 5.48368487E-0001 5.55618190E-0001 5.57623294E-0001 5.55134694E-0001 5.53121912E-0001 5.50577014E-0001 5.45821996E-0001 5.37341295E-0001 5.280473…
7.49899930E+0000 2.37165072E-0001 1.74966250E-0001 2.74965463E-0001 3.02503430E-0001 3.41522583E-0001 3.93492805E-0001 4.07743197E-0001 4.19738453E-0001 4.62720569E-0001 4.76641002E-0001 4.86770019E-0001 5.06702477E-0001 5.20866786E-0001 5.30540862E-0001 5.39794854E-0001 5.50596587E-0001 5.51986596E-0001 5.53174802E-0001 5.50617804E-0001 5.46453588E-0001 5.41216368E-0001 5.35985567E-0001 5.295430…
7.99934954E+0000 3.10631192E-0001 2.75881357E-0001 3.79767101E-0001 4.08812900E-0001 3.93869275E-0001 4.31126038E-0001 4.61537461E-0001 4.76709458E-0001 5.15350306E-0001 5.31079913E-0001 5.47011016E-0001 5.53767834E-0001 5.68110285E-0001 5.76019400E-0001 5.83960962E-0001 5.92398622E-0001 5.96163219E-0001 5.94463601E-0001 5.90013410E-0001 5.82826162E-0001 5.77292278E-0001 5.66206148E-0001 5.554897…
8.49969979E+0000 6.20600023E-0001 4.93484767E-0001 4.18295253E-0001 3.86052857E-0001 3.45396225E-0001 3.93135584E-0001 4.25109837E-0001 4.60465725E-0001 5.08671776E-0001 5.33898737E-0001 5.43879862E-0001 5.51634667E-0001 5.67121329E-0001 5.75176318E-0001 5.81775623E-0001 5.88398548E-0001 5.93097837E-0001 5.92173535E-0001 5.89253805E-0001 5.82346181E-0001 5.77632229E-0001 5.65915424E-0001 5.562278…
9.00005004E+0000 5.28018807E-0001 4.71285220E-0001 3.86947832E-0001 3.45381598E-0001 3.48433128E-0001 3.96514983E-0001 4.21024195E-0001 4.43875778E-0001 4.75465907E-0001 5.06724151E-0001 5.26005764E-0001 5.37530800E-0001 5.47486336E-0001 5.55574914E-0001 5.64233530E-0001 5.71996980E-0001 5.70807248E-0001 5.67200529E-0001 5.62623172E-0001 5.56841899E-0001 5.49924794E-0001 5.38662930E-0001 5.295532…
9.50040028E+0000 2.97986304E-0001 3.47063225E-0001 2.33210421E-0001 2.03232036E-0001 1.96212932E-0001 2.66201620E-0001 3.43633057E-0001 3.83582158E-0001 4.16425403E-0001 4.50124212E-0001 4.75206561E-0001 4.87745623E-0001 4.91796320E-0001 5.03549645E-0001 5.17487377E-0001 5.29560149E-0001 5.31773950E-0001 5.33914505E-0001 5.30668639E-0001 5.27184800E-0001 5.21787286E-0001 5.15591507E-0001 5.085952…
1.00007505E+0001 4.80541916E-0001 4.61460103E-0001 3.85353474E-0001 2.98704157E-0001 2.80681494E-0001 3.40905107E-0001 3.85944836E-0001 4.13397774E-0001 4.41158205E-0001 4.60666403E-0001 4.96365569E-0001 5.00499372E-0001 5.07481143E-0001 5.16173916E-0001 5.29897144E-0001 5.39271017E-0001 5.43471630E-0001 5.44015681E-0001 5.39450737E-0001 5.31606952E-0001 5.24807721E-0001 5.18702019E-0001 5.097081…
1.09993662E+0001 4.04446250E-0001 5.69359042E-0001 4.56519999E-0001 3.86829506E-0001 4.09915350E-0001 4.95493973E-0001 4.86516361E-0001 5.12911708E-0001 5.40042146E-0001 5.62224037E-0001 5.82469818E-0001 6.01493569E-0001 6.15746696E-0001 6.28349939E-0001 6.39260569E-0001 6.49011879E-0001 6.47417832E-0001 6.48635693E-0001 6.44800895E-0001 6.42961090E-0001 6.34632183E-0001 6.29955530E-0001 6.198088…
1.20000667E+0001 1.98219009E-0001 4.15894280E-0001 4.23179240E-0001 3.80469043E-0001 3.71061753E-0001 4.16360992E-0001 4.35846941E-0001 4.57548099E-0001 4.82748325E-0001 5.08136540E-0001 5.22329656E-0001 5.34542549E-0001 5.45904729E-0001 5.55252378E-0001 5.60480937E-0001 5.67173799E-0001 5.65419244E-0001 5.64743165E-0001 5.62223743E-0001 5.58121430E-0001 5.50455790E-0001 5.41372726E-0001 5.328131…
1.30007672E+0001 1.46113445E-0001 2.56509721E-0001 3.45551511E-0001 3.63685120E-0001 3.80023146E-0001 4.19417196E-0001 4.35058200E-0001 4.46620274E-0001 4.70155786E-0001 4.93336488E-0001 5.23805558E-0001 5.30324612E-0001 5.33480263E-0001 5.43412887E-0001 5.54181360E-0001 5.60883845E-0001 5.58716045E-0001 5.58220802E-0001 5.57163189E-0001 5.55738722E-0001 5.47989507E-0001 5.39753967E-0001 5.263812…
1.39993829E+0001 2.92912464E-0001 3.38636502E-0001 3.07201164E-0001 2.80606829E-0001 3.17776038E-0001 3.69484038E-0001 4.10843715E-0001 3.98137958E-0001 4.07593151E-0001 4.30743295E-0001 4.59822978E-0001 4.83988712E-0001 4.98898503E-0001 5.15422388E-0001 5.25856355E-0001 5.33242947E-0001 5.35079490E-0001 5.33567189E-0001 5.33965452E-0001 5.29174690E-0001 5.24844170E-0001 5.17432956E-0001 5.135064…
1.50000834E+0001 3.39917541E-0001 2.60643990E-0001 3.00029427E-0001 2.39225079E-0001 3.03886585E-0001 3.82944991E-0001 4.16459352E-0001 4.54877525E-0001 4.80272984E-0001 5.16089714E-0001 5.26408472E-0001 5.49865523E-0001 5.53433542E-0001 5.58538572E-0001 5.59181752E-0001 5.63064021E-0001 5.65922150E-0001 5.64216086E-0001 5.60921749E-0001 5.54036916E-0001 5.48078719E-0001 5.36567707E-0001 5.268893…
1.60007839E+0001 2.84949343E-0001 2.07626111E-0001 2.84650074E-0001 3.25255432E-0001 3.67814109E-0001 4.18384807E-0001 4.40712148E-0001 4.60378801E-0001 4.90721473E-0001 5.17751483E-0001 5.39971395E-0001 5.57089536E-0001 5.67664372E-0001 5.68918253E-0001 5.67205042E-0001 5.71726489E-0001 5.71730041E-0001 5.71242989E-0001 5.69192033E-0001 5.66077230E-0001 5.59833635E-0001 5.47744905E-0001 5.358343…
1.69993996E+0001 5.30768128E-0001 5.02568734E-0001 5.13289420E-0001 4.28035126E-0001 3.90037162E-0001 4.01532374E-0001 4.68163111E-0001 4.96722447E-0001 5.22868662E-0001 5.37047044E-0001 5.52174363E-0001 5.70225518E-0001 5.73407714E-0001 5.75909616E-0001 5.83539593E-0001 5.86068038E-0001 5.87814523E-0001 5.81857914E-0001 5.77527826E-0001 5.68295027E-0001 5.60280934E-0001 5.46744926E-0001 5.358251…
1.80001001E+0001 4.16529237E-0001 4.01826223E-0001 2.88657525E-0001 3.26684205E-0001 3.49762627E-0001 3.60313364E-0001 3.94420620E-0001 4.14785484E-0001 4.30064128E-0001 4.49514082E-0001 4.68672816E-0001 4.93746221E-0001 4.98858467E-0001 5.09891283E-0001 5.14054134E-0001 5.18434236E-0001 5.13109743E-0001 5.09831915E-0001 5.07061562E-0001 4.99703036E-0001 4.93945912E-0001 4.84238014E-0001 4.741615…
1.90008006E+0001 4.65917970E-0001 3.67454791E-0001 3.14116124E-0001 2.93001006E-0001 3.14028158E-0001 3.48199407E-0001 3.76780531E-0001 4.09308337E-0001 4.12249657E-0001 4.56466057E-0001 4.75190612E-0001 4.94247625E-0001 4.95373761E-0001 5.09450903E-0001 5.14943927E-0001 5.19872817E-0001 5.20640086E-0001 5.20369039E-0001 5.20113859E-0001 5.11457271E-0001 5.06939336E-0001 4.95970334E-0001 4.874750…
1.99994163E+0001 2.41021263E-0001 3.34080859E-0001 2.87602189E-0001 2.77907622E-0001 2.82330899E-0001 3.20697707E-0001 3.53123853E-0001 3.70241687E-0001 3.99458330E-0001 4.26749600E-0001 4.51137194E-0001 4.67735236E-0001 4.81800391E-0001 4.96099799E-0001 5.06077605E-0001 5.11263542E-0001 5.16525813E-0001 5.17306720E-0001 5.16799489E-0001 5.09870870E-0001 5.06676892E-0001 4.98157194E-0001 4.908714…
2.20008172E+0001 3.92626558E-0001 3.29131735E-0001 2.86148314E-0001 2.93936242E-0001 3.51218273E-0001 3.55283877E-0001 3.85564436E-0001 4.00828012E-0001 3.94466512E-0001 4.15662479E-0001 4.38602651E-0001 4.58355897E-0001 4.64422706E-0001 4.68358058E-0001 4.81734405E-0001 4.88385843E-0001 4.92416347E-0001 4.90322426E-0001 4.91882803E-0001 4.91090881E-0001 4.88276570E-0001 4.82355338E-0001 4.734389…
2.40001334E+0001 4.51899317E-0001 3.08161455E-0001 1.90618457E-0001 1.33410540E-0001 1.75499545E-0001 2.75811123E-0001 3.20535973E-0001 3.50943731E-0001 3.92505036E-0001 4.19567736E-0001 4.48750200E-0001 4.55407579E-0001 4.72385061E-0001 4.80147534E-0001 4.96632310E-0001 5.10107454E-0001 5.15408203E-0001 5.18763268E-0001 5.15303548E-0001 5.16773249E-0001 5.13694226E-0001 5.13285854E-0001 5.078206…
2.59994496E+0001 5.74141604E-0002 1.97486876E-0001 3.29236348E-0001 3.40552498E-0001 3.82234775E-0001 4.98185760E-0001 5.30159968E-0001 5.55405619E-0001 5.73740233E-0001 5.87773320E-0001 6.25271051E-0001 6.48145985E-0001 6.69626697E-0001 6.79002906E-0001 6.89698509E-0001 6.98319055E-0001 7.02230603E-0001 7.05461126E-0001 7.08146436E-0001 7.07954306E-0001 7.01328529E-0001 6.97311816E-0001 6.900371…
2.80008506E+0001 4.36810245E-0001 2.80409089E-0001 2.73644912E-0001 2.74121623E-0001 3.24853910E-0001 3.95548730E-0001 4.02052845E-0001 4.43869144E-0001 4.65199175E-0001 4.69860029E-0001 4.82814796E-0001 4.93336672E-0001 5.16962824E-0001 5.30451646E-0001 5.35913650E-0001 5.36451020E-0001 5.36268022E-0001 5.32743999E-0001 5.28790373E-0001 5.20994795E-0001 5.15878610E-0001 5.05467928E-0001 4.934557…
3.00001668E+0001 5.69931961E-0001 2.95451161E-0001 2.78279800E-0001 2.06021096E-0001 2.58651141E-0001 3.02625206E-0001 3.45481102E-0001 3.93878859E-0001 4.25075960E-0001 4.43020933E-0001 4.65302630E-0001 4.76697107E-0001 4.93848766E-0001 5.00417052E-0001 5.09134717E-0001 5.12974110E-0001 5.12336850E-0001 5.10981157E-0001 5.07941534E-0001 5.06746409E-0001 5.00653950E-0001 4.90563771E-0001 4.814458…
3.19994830E+0001 -1.97902653E-0002 2.44018268E-0001 2.01836200E-0001 1.99606256E-0001 1.95634154E-0001 2.61164466E-0001 3.34130825E-0001 3.72858976E-0001 4.04138461E-0001 4.29339327E-0001 4.45199930E-0001 4.65344131E-0001 4.69117983E-0001 4.85208281E-0001 4.97471468E-0001 5.12633568E-0001 5.14628402E-0001 5.14840273E-0001 5.12025041E-0001 5.11846225E-0001 5.03579195E-0001 4.95771439E-0001 4.82316…
3.40008840E+0001 1.37344456E-0001 1.61967905E-0001 3.01573349E-0001 2.47113469E-0001 3.41230859E-0001 3.10746861E-0001 4.03399055E-0001 3.90344991E-0001 4.15317773E-0001 4.32792929E-0001 4.54185258E-0001 4.69655276E-0001 4.75548324E-0001 4.82966085E-0001 4.86463035E-0001 4.94064272E-0001 4.94927357E-0001 4.91647617E-0001 4.87895268E-0001 4.85852687E-0001 4.79387835E-0001 4.67405383E-0001 4.538668…
3.60002001E+0001 5.34983209E-0001 1.50905642E-0001 2.22510288E-0001 1.63280744E-0001 2.72461313E-0001 3.06166290E-0001 3.67624740E-0001 3.71066041E-0001 4.02733857E-0001 4.07170145E-0001 4.21347913E-0001 4.18472482E-0001 4.24053524E-0001 4.32157883E-0001 4.45492097E-0001 4.53230480E-0001 4.59418415E-0001 4.58754718E-0001 4.54464215E-0001 4.49616008E-0001 4.43787920E-0001 4.36199971E-0001 4.278173…
3.79995163E+0001 5.17205475E-0001 3.94216186E-0001 1.90169822E-0001 1.43030313E-0001 2.21168658E-0001 2.77329602E-0001 3.36645204E-0001 3.64446415E-0001 3.84953811E-0001 3.99468423E-0001 4.18388550E-0001 4.20194166E-0001 4.34679408E-0001 4.40750603E-0001 4.54536080E-0001 4.66965167E-0001 4.70992982E-0001 4.68866547E-0001 4.65346968E-0001 4.60557128E-0001 4.57520212E-0001 4.52263761E-0001 4.429360…
4.00009173E+0001 3.75900435E-0001 3.75911047E-0001 2.53306437E-0001 2.13347416E-0001 2.17472399E-0001 2.68826514E-0001 3.17286390E-0001 3.37319931E-0001 3.62339001E-0001 3.81806300E-0001 3.94155082E-0001 4.12026042E-0001 4.24839296E-0001 4.38304748E-0001 4.50160026E-0001 4.61500423E-0001 4.69704209E-0001 4.69402259E-0001 4.68647725E-0001 4.61317898E-0001 4.59529681E-0001 4.54747614E-0001 4.476610…
4.20002335E+0001 7.72110152E-0002 1.96215058E-0001 3.68419587E-0001 3.15334579E-0001 3.34741702E-0001 3.46885879E-0001 3.56817249E-0001 3.73802298E-0001 3.84067603E-0001 4.10703239E-0001 4.37768245E-0001 4.46998935E-0001 4.53086325E-0001 4.50065279E-0001 4.48502310E-0001 4.51166259E-0001 4.53108848E-0001 4.51797001E-0001 4.50883884E-0001 4.45167182E-0001 4.40940597E-0001 4.30285491E-0001 4.215037…
4.39995497E+0001 2.28090445E-0001 3.20481214E-0001 2.92966465E-0001 3.49941815E-0001 3.24971956E-0001 3.41521081E-0001 3.52910073E-0001 3.79742352E-0001 3.91692440E-0001 4.22414863E-0001 4.54970287E-0001 4.70759293E-0001 4.70519448E-0001 4.76750443E-0001 4.86095010E-0001 4.97023282E-0001 4.97944283E-0001 4.96095739E-0001 4.92615863E-0001 4.89870028E-0001 4.84633413E-0001 4.76126765E-0001 4.686461…
4.60009507E+0001 2.36111526E-0001 1.60994915E-0001 1.96518434E-0001 2.86139686E-0001 2.94138524E-0001 3.61904931E-0001 3.76282184E-0001 3.80046664E-0001 4.13621267E-0001 4.49067682E-0001 4.81878566E-0001 4.91732770E-0001 5.04508792E-0001 5.10434233E-0001 5.22995938E-0001 5.25177403E-0001 5.26308831E-0001 5.26493627E-0001 5.20642736E-0001 5.17025666E-0001 5.13417077E-0001 5.07360173E-0001 4.971322…
4.80002669E+0001 2.70791465E-0001 2.61841598E-0001 1.31662184E-0001 2.41338912E-0001 2.67305538E-0001 2.91407855E-0001 3.02251529E-0001 3.21868524E-0001 3.49852308E-0001 3.82599688E-0001 4.06360505E-0001 4.14801422E-0001 4.22361204E-0001 4.27571510E-0001 4.36275236E-0001 4.41020278E-0001 4.44328767E-0001 4.42320416E-0001 4.43649948E-0001 4.42500363E-0001 4.38476862E-0001 4.26419376E-0001 4.152191…
4.99995830E+0001 -1.17367092E-0001 4.21576406E-0002 1.29556025E-0001 1.86541268E-0001 2.15177918E-0001 2.07709145E-0001 2.68509022E-0001 3.10345789E-0001 3.24247174E-0001 3.31086602E-0001 3.51968383E-0001 3.76521849E-0001 3.84749935E-0001 3.91552324E-0001 3.97003517E-0001 4.04905532E-0001 4.07222416E-0001 4.11861260E-0001 4.12294068E-0001 4.14569205E-0001 4.10552956E-0001 4.07602231E-0001 4.03421…
5.20009840E+0001 -1.76904116E-0002 -2.01206220E-0002 6.46833092E-0002 1.59854459E-0001 1.95198397E-0001 2.49852811E-0001 2.82923773E-0001 3.08051479E-0001 3.23488396E-0001 3.27984269E-0001 3.50603954E-0001 3.67693320E-0001 3.74680149E-0001 3.82373145E-0001 3.91113835E-0001 4.00446875E-0001 4.02851086E-0001 4.02807857E-0001 4.03609477E-0001 4.03989668E-0001 4.05767622E-0001 4.02982087E-0001 3.9738…
5.40003002E+0001 3.17032153E-0001 2.67995008E-0001 3.33876507E-0001 3.20598705E-0001 2.78683683E-0001 2.90932918E-0001 3.26915029E-0001 3.57673737E-0001 3.93147825E-0001 4.09848412E-0001 4.24943746E-0001 4.32919716E-0001 4.37618750E-0001 4.43600428E-0001 4.55384418E-0001 4.58757948E-0001 4.53590131E-0001 4.48765561E-0001 4.43903203E-0001 4.37195665E-0001 4.34604088E-0001 4.26384150E-0001 4.195608…
5.59996164E+0001 1.42315870E-0001 2.15519755E-0001 2.53139308E-0001 2.34806390E-0001 2.41633059E-0001 2.24387824E-0001 2.41682939E-0001 2.49544952E-0001 2.86275242E-0001 3.30704142E-0001 3.57159718E-0001 3.72430096E-0001 3.78682292E-0001 3.94699544E-0001 4.03473354E-0001 4.07529451E-0001 4.07478586E-0001 4.09799612E-0001 4.08485507E-0001 4.04407107E-0001 4.01390746E-0001 3.99024641E-0001 3.915303…
5.80010174E+0001 1.01394177E-0001 3.56424375E-0002 1.36482397E-0001 1.82696273E-0001 2.08039303E-0001 2.21818890E-0001 2.69222540E-0001 2.84407652E-0001 2.96263491E-0001 3.26911296E-0001 3.54438668E-0001 3.74053356E-0001 3.76092349E-0001 3.83743547E-0001 3.90169590E-0001 3.96414929E-0001 4.00235070E-0001 3.96766263E-0001 3.97813786E-0001 3.94361950E-0001 3.93113197E-0001 3.84232960E-0001 3.787533…
6.00003336E+0001 2.86626976E-0002 -5.82192529E-0003 1.04223356E-0001 1.26226042E-0001 1.56507078E-0001 2.17001155E-0001 2.69147692E-0001 3.06434568E-0001 3.31039809E-0001 3.47393149E-0001 3.65398666E-0001 3.69585213E-0001 3.70552717E-0001 3.76069857E-0001 3.87121597E-0001 3.92333371E-0001 3.96172053E-0001 3.93043642E-0001 3.97164991E-0001 3.93948369E-0001 3.90387283E-0001 3.80574912E-0001 3.73115…
6.19996498E+0001 7.12130531E-0002 8.81753476E-0002 2.11910626E-0001 1.68029102E-0001 1.94056976E-0001 2.62789405E-0001 2.66777390E-0001 2.94340951E-0001 3.11049450E-0001 3.47480956E-0001 3.74892531E-0001 3.92225728E-0001 3.93956344E-0001 3.98863879E-0001 4.05614821E-0001 4.17571906E-0001 4.24825626E-0001 4.34256824E-0001 4.35094603E-0001 4.34180554E-0001 4.29145541E-0001 4.27874665E-0001 4.242576…
6.39989659E+0001 2.58708434E-0001 2.97892955E-0001 2.36672458E-0001 1.76365656E-0001 1.85094052E-0001 2.58524161E-0001 2.87899354E-0001 3.04059012E-0001 3.22580546E-0001 3.40497020E-0001 3.75171352E-0001 3.86286610E-0001 3.89600148E-0001 3.91495515E-0001 3.99510050E-0001 4.09442397E-0001 4.10953355E-0001 4.08766212E-0001 4.09573486E-0001 4.08015071E-0001 4.04926963E-0001 3.97800637E-0001 3.907466…
6.60003669E+0001 4.23560831E-0003 1.82594192E-0001 1.58423266E-0001 9.56619795E-0002 1.17343264E-0001 2.11543296E-0001 3.02413598E-0001 3.38216202E-0001 3.69286832E-0001 3.75387023E-0001 3.89723574E-0001 3.92513847E-0001 4.06618402E-0001 4.13541392E-0001 4.14814852E-0001 4.22383305E-0001 4.22965362E-0001 4.21785145E-0001 4.16629271E-0001 4.09029950E-0001 4.02028033E-0001 3.92134581E-0001 3.831471…
6.79996831E+0001 7.94061847E-0002 6.04073996E-0002 1.00622633E-0001 9.91497375E-0002 1.34016368E-0001 2.09673579E-0001 2.33083235E-0001 2.52982812E-0001 2.51085286E-0001 2.76673966E-0001 2.91678256E-0001 3.01100976E-0001 3.06677803E-0001 3.21996351E-0001 3.29832104E-0001 3.36589373E-0001 3.36158571E-0001 3.40144442E-0001 3.41713450E-0001 3.42643537E-0001 3.41369301E-0001 3.34670615E-0001 3.292202…
6.99989993E+0001 1.27632582E-0001 7.08972424E-0002 7.29347797E-0002 1.20314579E-0001 1.62196771E-0001 2.28732919E-0001 2.43419404E-0001 2.55091175E-0001 2.53039092E-0001 2.79623264E-0001 3.08579855E-0001 3.28139312E-0001 3.36813463E-0001 3.45244782E-0001 3.50200457E-0001 3.58391733E-0001 3.60053725E-0001 3.59489925E-0001 3.56601218E-0001 3.55173730E-0001 3.54704303E-0001 3.50458667E-0001 3.438464…
7.20004003E+0001 4.45848495E-0001 2.70298596E-0001 3.01192514E-0001 1.38131489E-0001 1.69970954E-0001 2.52294212E-0001 3.17639210E-0001 3.21723813E-0001 3.28534216E-0001 3.55296209E-0001 3.77695305E-0001 3.80761138E-0001 3.73536767E-0001 3.69052820E-0001 3.72707210E-0001 3.77775320E-0001 3.81617586E-0001 3.83417903E-0001 3.82159931E-0001 3.77112757E-0001 3.68594186E-0001 3.61886791E-0001 3.551817…
7.39997165E+0001 2.35714859E-0001 4.42847883E-0002 1.68756073E-0001 2.00711329E-0001 2.14833274E-0001 2.82017968E-0001 3.24423316E-0001 3.37278914E-0001 3.29161844E-0001 3.38009939E-0001 3.53785722E-0001 3.60822199E-0001 3.70841636E-0001 3.78122408E-0001 3.89409647E-0001 3.92052637E-0001 3.94128275E-0001 3.93224207E-0001 3.91037948E-0001 3.85387392E-0001 3.80876743E-0001 3.73262323E-0001 3.677910…
7.59990327E+0001 1.03307102E-0001 7.68527989E-0002 1.76287828E-0001 2.03531099E-0001 2.28027520E-0001 2.88882245E-0001 3.09286101E-0001 3.43175135E-0001 3.39019411E-0001 3.55081225E-0001 3.53125786E-0001 3.66675779E-0001 3.70619985E-0001 3.76819166E-0001 3.77931103E-0001 3.85462271E-0001 3.85517149E-0001 3.83271251E-0001 3.76020076E-0001 3.74464837E-0001 3.69070588E-0001 3.61364223E-0001 3.541827…
7.80004336E+0001 -1.54599423E-0001 -1.12428632E-0001 7.90312461E-0002 1.93951368E-0001 2.54126042E-0001 2.90309199E-0001 2.78081110E-0001 2.89112511E-0001 2.95136564E-0001 3.09187401E-0001 3.33094751E-0001 3.41204769E-0001 3.52222786E-0001 3.57907959E-0001 3.64386793E-0001 3.66413770E-0001 3.59348056E-0001 3.57245665E-0001 3.56996167E-0001 3.55695627E-0001 3.52726263E-0001 3.44512513E-0001 3.3737…
7.99997498E+0001 3.33259958E-0001 1.74754110E-0001 1.72670016E-0001 1.54728316E-0001 1.25830230E-0001 1.88816510E-0001 2.32992535E-0001 2.80611232E-0001 3.00255514E-0001 3.12885372E-0001 3.33369299E-0001 3.44253130E-0001 3.54996981E-0001 3.65769776E-0001 3.74259359E-0001 3.77311875E-0001 3.75053944E-0001 3.68335986E-0001 3.63511288E-0001 3.61576113E-0001 3.61662994E-0001 3.57761373E-0001 3.503879…
8.19990660E+0001 6.22089779E-0002 6.45619392E-0002 9.58509734E-0002 8.86113773E-0002 1.40040470E-0001 2.38259047E-0001 2.85486098E-0001 3.11788787E-0001 3.16522113E-0001 3.37434722E-0001 3.44632707E-0001 3.44749391E-0001 3.48418056E-0001 3.61482854E-0001 3.69040349E-0001 3.70003747E-0001 3.64869258E-0001 3.62936523E-0001 3.56308750E-0001 3.50578422E-0001 3.43734417E-0001 3.36627706E-0001 3.274015…
8.40004670E+0001 1.14735083E-0001 1.69759082E-0001 2.21778400E-0001 2.11315195E-0001 2.40869433E-0001 3.07869732E-0001 3.17027313E-0001 3.37680139E-0001 3.41455196E-0001 3.48004790E-0001 3.67047112E-0001 3.85387278E-0001 3.89408212E-0001 3.90400451E-0001 3.88699591E-0001 3.87510646E-0001 3.85099903E-0001 3.83336271E-0001 3.78697214E-0001 3.71548400E-0001 3.66607634E-0001 3.59826322E-0001 3.528485…
8.59997832E+0001 3.42755242E-0001 2.29208381E-0001 1.92948012E-0001 2.01823796E-0001 2.37166133E-0001 3.17973966E-0001 3.19680843E-0001 3.31111314E-0001 3.38529322E-0001 3.68497021E-0001 3.78537345E-0001 3.96568878E-0001 3.94422417E-0001 4.03063537E-0001 3.97486358E-0001 3.94462540E-0001 3.92093658E-0001 3.88578253E-0001 3.85698673E-0001 3.81370215E-0001 3.73527114E-0001 3.62453179E-0001 3.508797…
8.79990994E+0001 2.78032649E-0001 1.98276013E-0001 1.57957101E-0001 1.52765640E-0001 1.49376071E-0001 2.38271877E-0001 2.85421943E-0001 3.01004947E-0001 2.98412547E-0001 3.21911758E-0001 3.41022287E-0001 3.55932854E-0001 3.64525823E-0001 3.67836753E-0001 3.71323907E-0001 3.76832858E-0001 3.80673041E-0001 3.79365006E-0001 3.75806403E-0001 3.69808491E-0001 3.66700286E-0001 3.57840385E-0001 3.505985…
9.00005004E+0001 1.95714168E-0001 2.71999609E-0001 2.58136066E-0001 3.02805746E-0001 3.18976926E-0001 2.79905462E-0001 2.83327526E-0001 2.96926932E-0001 3.01991239E-0001 3.24817883E-0001 3.34820167E-0001 3.52016865E-0001 3.60960279E-0001 3.68478741E-0001 3.71397455E-0001 3.70430895E-0001 3.70760625E-0001 3.68704514E-0001 3.67737751E-0001 3.64837483E-0001 3.59991171E-0001 3.52203160E-0001 3.435676…
9.19998165E+0001 9.45748556E-0003 1.64051989E-0001 2.16470055E-0001 2.01942819E-0001 2.41277766E-0001 2.69773193E-0001 3.25360075E-0001 3.44789555E-0001 3.48289483E-0001 3.49729865E-0001 3.56037530E-0001 3.61836215E-0001 3.71632894E-0001 3.80117788E-0001 3.83462608E-0001 3.90742103E-0001 3.85573523E-0001 3.86957588E-0001 3.80297329E-0001 3.77736190E-0001 3.71975396E-0001 3.63876451E-0001 3.541215…
9.39991327E+0001 1.22945916E-0001 -1.02734947E-0002 8.80383118E-0002 1.31109953E-0001 2.28111068E-0001 2.89725518E-0001 3.24160470E-0001 3.32538322E-0001 3.37305830E-0001 3.45801143E-0001 3.44848221E-0001 3.58944939E-0001 3.72073835E-0001 3.90646415E-0001 4.04003593E-0001 4.12979582E-0001 4.12723937E-0001 4.10439335E-0001 4.09068478E-0001 4.05315682E-0001 4.05958844E-0001 4.00066162E-0001 3.99949…
9.60005337E+0001 -4.20855297E-0003 1.44990951E-0002 4.29011666E-0002 9.34037691E-0002 1.75481146E-0001 2.57617329E-0001 2.68920333E-0001 2.67879559E-0001 2.90786672E-0001 3.12104130E-0001 3.16985293E-0001 3.17373697E-0001 3.19090910E-0001 3.26740944E-0001 3.37458741E-0001 3.46236586E-0001 3.42300467E-0001 3.37359375E-0001 3.32266540E-0001 3.30437967E-0001 3.26934425E-0001 3.21687017E-0001 3.17042…
9.79998499E+0001 3.29591700E-0001 2.63767460E-0001 1.80729398E-0001 1.82091228E-0001 1.28215420E-0001 2.07373741E-0001 2.18752655E-0001 2.73547906E-0001 2.93689895E-0001 3.17767101E-0001 3.25304376E-0001 3.30762789E-0001 3.31947756E-0001 3.39378464E-0001 3.38885502E-0001 3.40920663E-0001 3.38637773E-0001 3.42136872E-0001 3.41117550E-0001 3.37235697E-0001 3.34545566E-0001 3.31138169E-0001 3.232962…
9.99991661E+0001 3.68057042E-0001 3.04170236E-0001 2.49401591E-0001 1.88495403E-0001 8.40843258E-0002 1.51578655E-0001 1.90257790E-0001 2.49588198E-0001 2.95075365E-0001 3.24588178E-0001 3.31659011E-0001 3.36396261E-0001 3.31760289E-0001 3.42357886E-0001 3.46693586E-0001 3.53217479E-0001 3.55641827E-0001 3.53239714E-0001 3.49555181E-0001 3.43799416E-0001 3.39405397E-0001 3.30978185E-0001 3.241501…
1.02000567E+0002 2.85930919E-0001 2.35212828E-0001 2.25832397E-0001 1.89011907E-0001 1.79024590E-0001 2.75256475E-0001 2.80226154E-0001 3.15416422E-0001 3.27005537E-0001 3.55108760E-0001 3.75116318E-0001 3.84693827E-0001 3.83245158E-0001 3.87565611E-0001 3.93289441E-0001 4.03883760E-0001 4.03740147E-0001 3.97456023E-0001 3.88079102E-0001 3.79453812E-0001 3.72707594E-0001 3.64258470E-0001 3.555409…
1.03999883E+0002 -3.15834019E-0002 7.96649599E-0003 1.84331873E-0001 2.28403555E-0001 2.67040118E-0001 2.72602756E-0001 2.56257039E-0001 2.64943234E-0001 3.02241337E-0001 3.25798852E-0001 3.39812242E-0001 3.45511699E-0001 3.59135171E-0001 3.51984273E-0001 3.48531169E-0001 3.52094629E-0001 3.54370108E-0001 3.54778647E-0001 3.50434911E-0001 3.48511349E-0001 3.43476656E-0001 3.35408301E-0001 3.27580…
1.05999199E+0002 7.93563441E-0002 8.89493262E-0002 2.71536976E-0001 2.45976338E-0001 2.01974770E-0001 2.31820359E-0001 2.58781475E-0001 2.76967542E-0001 2.82282152E-0001 3.13304428E-0001 3.36341648E-0001 3.42017158E-0001 3.36343834E-0001 3.42456878E-0001 3.51944758E-0001 3.56305481E-0001 3.61578219E-0001 3.62385172E-0001 3.61342698E-0001 3.58633399E-0001 3.55257330E-0001 3.51728086E-0001 3.457165…
1.08000600E+0002 7.53385443E-0002 1.08137903E-0001 1.26993052E-0001 1.85874387E-0001 2.10713911E-0001 2.35645065E-0001 2.64577619E-0001 2.67669468E-0001 2.72576888E-0001 2.97844786E-0001 3.08324639E-0001 3.17914462E-0001 3.12939501E-0001 3.19026199E-0001 3.26091287E-0001 3.35832154E-0001 3.33753149E-0001 3.31233147E-0001 3.25996108E-0001 3.22936895E-0001 3.20591878E-0001 3.12579863E-0001 3.040780…
1.09999917E+0002 -9.12464665E-0002 5.91645417E-0002 1.38800631E-0001 1.64087083E-0001 2.00850795E-0001 2.71364066E-0001 2.76972884E-0001 2.81593154E-0001 2.87235542E-0001 3.09273166E-0001 3.30168533E-0001 3.52347351E-0001 3.67329638E-0001 3.69354085E-0001 3.75391294E-0001 3.76838035E-0001 3.77631653E-0001 3.73016550E-0001 3.69877272E-0001 3.68349448E-0001 3.66510063E-0001 3.59273118E-0001 3.51309…
1.11999233E+0002 1.44304038E-0001 1.65673305E-0001 1.03872284E-0001 1.13040214E-0001 1.36883103E-0001 1.87824447E-0001 2.19674465E-0001 2.39405247E-0001 2.55717637E-0001 2.64469662E-0001 2.70771002E-0001 2.80179165E-0001 2.95642674E-0001 3.01421273E-0001 3.08951277E-0001 3.20446294E-0001 3.19237913E-0001 3.20260550E-0001 3.12401790E-0001 3.11421744E-0001 3.06768721E-0001 3.02696608E-0001 2.983645…
1.14000634E+0002 1.68878851E-0001 6.90544410E-0002 7.82140347E-0002 1.23443933E-0001 1.61767549E-0001 2.57083987E-0001 2.62726570E-0001 2.80360370E-0001 2.90225190E-0001 3.02299536E-0001 3.11348998E-0001 3.25582218E-0001 3.36717295E-0001 3.43828437E-0001 3.43321442E-0001 3.40878358E-0001 3.34260141E-0001 3.31687130E-0001 3.30029345E-0001 3.27576062E-0001 3.20364305E-0001 3.12139932E-0001 3.040881…
1.15999950E+0002 7.57979300E-0002 1.31327476E-0001 1.94379133E-0001 2.02231480E-0001 2.07141219E-0001 2.30512553E-0001 3.01878029E-0001 3.11788405E-0001 2.93796417E-0001 2.88580936E-0001 3.07162534E-0001 3.25244188E-0001 3.26635856E-0001 3.29838122E-0001 3.34885488E-0001 3.34880338E-0001 3.27986811E-0001 3.19139233E-0001 3.09049551E-0001 2.99901150E-0001 2.92379923E-0001 2.83819962E-0001 2.757432…
1.17999266E+0002 3.01021672E-0001 2.06415409E-0001 2.27961170E-0001 2.41411520E-0001 2.71332404E-0001 2.68246091E-0001 2.83628153E-0001 3.15039697E-0001 3.36691939E-0001 3.56747738E-0001 3.58916548E-0001 3.58250647E-0001 3.56940582E-0001 3.60419946E-0001 3.68165518E-0001 3.59513610E-0001 3.58596436E-0001 3.52202565E-0001 3.48535632E-0001 3.38368544E-0001 3.30391746E-0001 3.21989325E-0001 3.138732…
1.20000667E+0002 3.16801284E-0001 2.15352849E-0001 1.02509165E-0001 6.99814146E-0002 1.27242301E-0001 2.30166401E-0001 2.74403749E-0001 3.03020486E-0001 3.26115490E-0001 3.34448333E-0001 3.53779792E-0001 3.46829647E-0001 3.51584467E-0001 3.51444425E-0001 3.60383067E-0001 3.64887384E-0001 3.67469183E-0001 3.62093720E-0001 3.55646495E-0001 3.46540589E-0001 3.42699848E-0001 3.35056703E-0001 3.273145…
1.21999983E+0002 3.04761805E-0001 1.95400878E-0001 3.26020541E-0001 1.49566594E-0001 1.32221837E-0001 1.62696084E-0001 1.89192956E-0001 2.27762652E-0001 2.42894363E-0001 2.67090044E-0001 2.78426400E-0001 2.90005037E-0001 2.93514288E-0001 3.06289981E-0001 3.11071375E-0001 3.13099255E-0001 3.16094605E-0001 3.20255782E-0001 3.25013883E-0001 3.23809796E-0001 3.20159479E-0001 3.17036184E-0001 3.137417…
1.23999300E+0002 7.21073536E-0002 2.41003452E-0001 1.77064094E-0001 1.62804532E-0001 1.99732102E-0001 2.18205960E-0001 2.46653886E-0001 2.79926428E-0001 2.73267872E-0001 2.86979216E-0001 3.01088005E-0001 3.09491830E-0001 3.20474643E-0001 3.21611785E-0001 3.28073637E-0001 3.32611809E-0001 3.27676153E-0001 3.24146274E-0001 3.21287913E-0001 3.21461211E-0001 3.19712609E-0001 3.13553165E-0001 3.075621…
1.26000700E+0002 2.78540138E-0001 2.59136558E-0001 2.41458134E-0001 2.32595645E-0001 2.39034899E-0001 2.32079212E-0001 2.47486687E-0001 2.72859451E-0001 3.02906092E-0001 3.12657501E-0001 3.27152987E-0001 3.34884919E-0001 3.35133676E-0001 3.28502490E-0001 3.36777193E-0001 3.47035551E-0001 3.49699151E-0001 3.46840304E-0001 3.43515918E-0001 3.40039021E-0001 3.36020140E-0001 3.26795125E-0001 3.185922…
1.28000017E+0002 3.51234676E-0001 2.83138732E-0001 1.94485830E-0001 1.08388583E-0001 1.25874062E-0001 1.15079037E-0001 2.05502740E-0001 2.44042599E-0001 2.89466969E-0001 3.00447201E-0001 3.10256661E-0001 3.15737662E-0001 3.12248172E-0001 3.08315617E-0001 3.18139518E-0001 3.25207312E-0001 3.31243756E-0001 3.30351021E-0001 3.33392688E-0001 3.27925651E-0001 3.20766540E-0001 3.12612957E-0001 3.088537…
1.29999333E+0002 2.44986367E-0001 2.24075453E-0001 1.99111411E-0001 1.54478056E-0001 1.65845102E-0001 2.14741488E-0001 2.45120907E-0001 2.80448493E-0001 2.72503093E-0001 2.83698831E-0001 3.07004271E-0001 3.09154816E-0001 3.10503609E-0001 3.01806207E-0001 3.06775972E-0001 3.14795729E-0001 3.21339646E-0001 3.21834596E-0001 3.18005348E-0001 3.12599341E-0001 3.07919081E-0001 2.99494248E-0001 2.887610…
1.32000734E+0002 2.05210019E-0001 1.74443019E-0001 1.86940549E-0001 1.69713786E-0001 1.36740206E-0001 1.81390404E-0001 2.31215235E-0001 2.48293374E-0001 2.55404416E-0001 2.70961726E-0001 2.98514047E-0001 3.06058092E-0001 3.09891978E-0001 3.12931258E-0001 3.18486977E-0001 3.20880184E-0001 3.20698067E-0001 3.22418055E-0001 3.20435276E-0001 3.17465742E-0001 3.09812533E-0001 3.01207849E-0001 2.920334…
1.34000050E+0002 1.59917848E-0001 1.66792568E-0001 2.82720453E-0001 1.97331716E-0001 2.20692287E-0001 2.75206961E-0001 2.57501108E-0001 2.55439087E-0001 2.83197908E-0001 2.96526718E-0001 3.15799916E-0001 3.12976065E-0001 3.19362482E-0001 3.18834316E-0001 3.20190644E-0001 3.17649142E-0001 3.18990536E-0001 3.16800307E-0001 3.15471676E-0001 3.13447381E-0001 3.08817727E-0001 2.97417255E-0001 2.853154…
1.35999366E+0002 2.14923442E-0001 1.88068123E-0001 2.19044204E-0001 1.49037066E-0001 1.77247313E-0001 2.25441423E-0001 2.71053384E-0001 2.97723350E-0001 2.95288825E-0001 3.07467180E-0001 3.08040075E-0001 3.22192746E-0001 3.22432693E-0001 3.32302050E-0001 3.36821812E-0001 3.38470067E-0001 3.38582280E-0001 3.33644260E-0001 3.31268787E-0001 3.31055125E-0001 3.28738706E-0001 3.22561729E-0001 3.144754…
1.38000767E+0002 2.62004162E-0001 1.59887486E-0001 1.21833121E-0001 1.49694888E-0001 1.69757924E-0001 2.23805768E-0001 2.16900919E-0001 2.27850460E-0001 2.46038364E-0001 2.57052850E-0001 2.85342766E-0001 2.96093561E-0001 3.03087533E-0001 3.12644697E-0001 3.17299397E-0001 3.16104761E-0001 3.14315198E-0001 3.13627761E-0001 3.14456696E-0001 3.12163813E-0001 3.07994212E-0001 3.02682913E-0001 2.952848…
1.40000083E+0002 1.70380728E-0001 6.52793106E-0002 1.27035676E-0001 1.92729210E-0001 1.78202762E-0001 2.16043581E-0001 2.40010057E-0001 2.66893031E-0001 2.80190465E-0001 3.11336389E-0001 3.26249142E-0001 3.25485249E-0001 3.22993033E-0001 3.24253152E-0001 3.30188996E-0001 3.38315393E-0001 3.37076575E-0001 3.34434990E-0001 3.25363718E-0001 3.18797626E-0001 3.14485648E-0001 3.10087687E-0001 3.036315…
1.41999400E+0002 3.36365838E-0001 2.89416955E-0001 1.65366824E-0001 1.19283741E-0001 1.26059179E-0001 1.45933855E-0001 2.25266402E-0001 2.65623043E-0001 2.63439129E-0001 2.83958500E-0001 2.98923128E-0001 3.03828705E-0001 3.00629700E-0001 3.07449710E-0001 3.12908464E-0001 3.15335810E-0001 3.16208360E-0001 3.12041029E-0001 3.07300528E-0001 3.00051645E-0001 2.96943312E-0001 2.91633852E-0001 2.880290…
1.44000801E+0002 2.19658861E-0001 3.46982055E-0002 9.39955601E-0002 1.12025067E-0001 1.17544278E-0001 2.30480374E-0001 2.81790257E-0001 2.90581198E-0001 2.61383169E-0001 2.67752879E-0001 2.81847946E-0001 2.84558591E-0001 2.87251391E-0001 2.99760550E-0001 3.06776075E-0001 3.08100769E-0001 3.05357502E-0001 3.01245991E-0001 2.96390018E-0001 2.94130600E-0001 2.90121591E-0001 2.86134029E-0001 2.787162…
1.46000117E+0002 3.27741486E-0001 1.97999074E-0001 2.06103713E-0001 1.55110094E-0001 1.56743280E-0001 2.41716160E-0001 2.98536440E-0001 3.31062224E-0001 3.15884940E-0001 3.21055314E-0001 3.41151583E-0001 3.55269443E-0001 3.58114679E-0001 3.52860832E-0001 3.53157440E-0001 3.53006224E-0001 3.55665771E-0001 3.48763455E-0001 3.44616216E-0001 3.37105137E-0001 3.25868307E-0001 3.15150260E-0001 3.058529…
1.47999433E+0002 2.02383485E-0001 9.94559622E-0002 1.39396702E-0001 1.03608374E-0001 1.48227203E-0001 1.94707540E-0001 2.55222689E-0001 2.86746303E-0001 2.84966465E-0001 3.00674566E-0001 3.08465957E-0001 3.17967318E-0001 3.09247768E-0001 3.08859989E-0001 3.17859578E-0001 3.25405233E-0001 3.23106383E-0001 3.17599504E-0001 3.13977841E-0001 3.09396953E-0001 3.04583844E-0001 2.95469224E-0001 2.911596…
1.50000834E+0002 1.76574715E-0001 1.63645011E-0001 2.42077777E-0001 1.86659133E-0001 2.03762003E-0001 2.80228951E-0001 2.89606769E-0001 3.01020933E-0001 3.13463248E-0001 3.34300902E-0001 3.45586126E-0001 3.43362349E-0001 3.45933475E-0001 3.47591918E-0001 3.57644641E-0001 3.56580919E-0001 3.52514623E-0001 3.46008379E-0001 3.43481794E-0001 3.41416343E-0001 3.31259767E-0001 3.19921603E-0001 3.069479…
1.52000150E+0002 5.26754767E-0002 2.35774797E-0002 7.97205907E-0002 5.13603603E-0002 4.90532029E-0002 1.49875284E-0001 1.98199840E-0001 2.23762118E-0001 2.02686293E-0001 2.18633014E-0001 2.53059178E-0001 2.68453636E-0001 2.79369782E-0001 2.75096513E-0001 2.80867765E-0001 2.88676775E-0001 2.92503798E-0001 2.92084865E-0001 2.90279881E-0001 2.91203458E-0001 2.87599490E-0001 2.82824758E-0001 2.772035…
1.53999466E+0002 -1.44155489E-0001 4.31862268E-0002 7.06141571E-0002 1.13275798E-0001 8.96505844E-0002 1.96558240E-0001 2.07328922E-0001 2.44864304E-0001 2.59981568E-0001 2.84594553E-0001 3.00330316E-0001 2.98875897E-0001 3.06218985E-0001 3.06947490E-0001 3.12915969E-0001 3.12207258E-0001 3.07601087E-0001 3.05732249E-0001 3.00688930E-0001 2.99652800E-0001 2.92257756E-0001 2.87786490E-0001 2.78230…
1.56000867E+0002 3.29495714E-0001 2.65402544E-0001 2.50687200E-0001 2.47052240E-0001 2.38356638E-0001 2.90000827E-0001 2.84742488E-0001 3.05568204E-0001 3.15782312E-0001 3.40828850E-0001 3.36791060E-0001 3.28315317E-0001 3.35845197E-0001 3.40384193E-0001 3.44582691E-0001 3.46665695E-0001 3.43980575E-0001 3.39518170E-0001 3.29224766E-0001 3.22615238E-0001 3.15826355E-0001 3.05833438E-0001 2.950131…
1.58000183E+0002 -6.50350811E-0002 1.67350487E-0001 1.18505752E-0001 1.40296764E-0001 1.72865211E-0001 2.17912622E-0001 2.38959687E-0001 2.86840030E-0001 2.95560478E-0001 2.90937972E-0001 2.99361469E-0001 3.16196245E-0001 3.19005983E-0001 3.22915846E-0001 3.26157769E-0001 3.30430187E-0001 3.30631446E-0001 3.29063163E-0001 3.26003062E-0001 3.22402574E-0001 3.18759949E-0001 3.13292635E-0001 3.04924…
1.59999500E+0002 9.38108131E-0002 8.84160560E-0002 9.46344336E-0002 8.71936187E-0002 1.72542892E-0001 2.21217891E-0001 2.34131287E-0001 2.62826542E-0001 2.79867567E-0001 2.91340159E-0001 2.94967267E-0001 3.10227035E-0001 3.20373141E-0001 3.27482026E-0001 3.28428337E-0001 3.32785030E-0001 3.32413215E-0001 3.30788493E-0001 3.30054797E-0001 3.26632063E-0001 3.22636657E-0001 3.16057141E-0001 3.107028…
1.62000901E+0002 2.09032302E-0001 3.62581447E-0002 7.18331435E-0002 7.71617377E-0002 7.91561635E-0002 1.67335618E-0001 1.74291433E-0001 2.14810740E-0001 2.52169483E-0001 2.87292351E-0001 3.00919825E-0001 2.96717696E-0001 2.94007391E-0001 2.93248921E-0001 3.01771780E-0001 3.04247693E-0001 3.01524938E-0001 3.00278139E-0001 2.98856854E-0001 2.96820239E-0001 2.91769034E-0001 2.81967729E-0001 2.776985…
1.64000217E+0002 3.14990481E-0001 2.07134673E-0001 2.46290387E-0001 2.10879257E-0001 1.74789307E-0001 2.14074624E-0001 2.33860561E-0001 2.59928322E-0001 2.70925381E-0001 2.83539329E-0001 3.04712626E-0001 3.15511654E-0001 3.19856808E-0001 3.17349959E-0001 3.19261931E-0001 3.16560902E-0001 3.16652188E-0001 3.12395529E-0001 3.08928705E-0001 3.06442829E-0001 3.00607125E-0001 2.92620085E-0001 2.828890…
1.65999533E+0002 3.36417275E-0001 2.48676031E-0001 2.35502119E-0001 1.98151158E-0001 1.65529617E-0001 2.00484440E-0001 2.54958220E-0001 2.71753729E-0001 2.77212054E-0001 2.91379514E-0001 3.03197391E-0001 3.09559471E-0001 3.09680991E-0001 3.07753864E-0001 3.10655536E-0001 3.14105468E-0001 3.20505660E-0001 3.21533134E-0001 3.14294150E-0001 3.06540110E-0001 3.03577248E-0001 2.97187019E-0001 2.884795…
1.68000934E+0002 -9.91740923E-0002 1.28616765E-0002 1.15032089E-0001 1.29075058E-0001 1.41259785E-0001 1.59188841E-0001 2.10942001E-0001 2.19216354E-0001 2.41677751E-0001 2.60686950E-0001 2.88395799E-0001 2.86198749E-0001 2.92378601E-0001 2.92667519E-0001 2.99203983E-0001 2.96347540E-0001 2.96192736E-0001 2.92227184E-0001 2.89202490E-0001 2.86321161E-0001 2.84462682E-0001 2.80647561E-0001 2.73303…
1.70000250E+0002 1.26127488E-0001 9.98405696E-0002 1.73778475E-0001 1.72599412E-0001 1.51449523E-0001 1.74558484E-0001 2.28890427E-0001 2.45440576E-0001 2.48717468E-0001 2.62891123E-0001 2.80797479E-0001 2.86499121E-0001 2.97421411E-0001 3.08747511E-0001 3.13967047E-0001 3.19533843E-0001 3.17232770E-0001 3.13234345E-0001 3.04302699E-0001 3.03589797E-0001 2.99955652E-0001 2.94625920E-0001 2.874349…
1.71999566E+0002 8.19114068E-0002 5.72255625E-0002 9.11378575E-0002 1.11731256E-0001 1.47708170E-0001 1.90620216E-0001 2.17091123E-0001 2.18092948E-0001 2.36464414E-0001 2.62157587E-0001 2.83190856E-0001 2.84862866E-0001 2.81842134E-0001 2.81079140E-0001 2.88424292E-0001 2.97875401E-0001 3.03128707E-0001 2.98753570E-0001 2.93756232E-0001 2.89143065E-0001 2.86443861E-0001 2.81464675E-0001 2.742582…
1.74000967E+0002 6.59918087E-0002 -3.55718661E-0002 1.20979159E-0001 1.27560254E-0001 1.72685835E-0001 1.84549761E-0001 2.11409446E-0001 2.21876531E-0001 2.36990952E-0001 2.40376951E-0001 2.43493848E-0001 2.48936673E-0001 2.45537091E-0001 2.49887266E-0001 2.57399604E-0001 2.72657373E-0001 2.74011192E-0001 2.73262000E-0001 2.66996099E-0001 2.66211071E-0001 2.63317672E-0001 2.59498086E-0001 2.50180…
1.76000284E+0002 9.96588906E-0002 1.30233152E-0001 8.54885671E-0002 1.86564240E-0001 2.20425974E-0001 2.73513005E-0001 2.64902175E-0001 2.78086887E-0001 2.79445386E-0001 2.82695933E-0001 2.98871087E-0001 3.04927626E-0001 3.02066895E-0001 2.98160292E-0001 3.03403459E-0001 3.01845626E-0001 2.96655033E-0001 2.94189640E-0001 2.91894924E-0001 2.87968680E-0001 2.77486852E-0001 2.70356645E-0001 2.625958…
1.77999600E+0002 3.83076453E-0001 2.68599222E-0001 2.64664981E-0001 2.36990135E-0001 2.17800148E-0001 2.31729536E-0001 2.52538541E-0001 2.69200277E-0001 2.65356603E-0001 2.86341393E-0001 2.95641154E-0001 2.91235943E-0001 2.88843079E-0001 2.91007700E-0001 3.02085805E-0001 2.96567810E-0001 2.97103552E-0001 2.88053309E-0001 2.84376247E-0001 2.75127337E-0001 2.67937754E-0001 2.58074371E-0001 2.486866…
1.80001001E+0002 4.64961421E-0002 2.76683773E-0002 7.43377531E-0002 8.43058585E-0002 1.42093612E-0001 1.66999941E-0001 1.93899481E-0001 2.02018786E-0001 2.19022819E-0001 2.44306864E-0001 2.58882588E-0001 2.59087192E-0001 2.59476360E-0001 2.60132329E-0001 2.58561493E-0001 2.59190162E-0001 2.56941982E-0001 2.55630547E-0001 2.48662682E-0001 2.43728664E-0001 2.38613195E-0001 2.32108474E-0001 2.278262…
1.82000317E+0002 2.74241281E-0001 1.29640068E-0001 8.01126127E-0002 6.00476152E-0002 1.07989629E-0001 1.94980917E-0001 2.07014035E-0001 2.24099122E-0001 2.30657720E-0001 2.57353765E-0001 2.58623286E-0001 2.65648000E-0001 2.63815105E-0001 2.72151642E-0001 2.76500853E-0001 2.82030398E-0001 2.82410224E-0001 2.80300999E-0001 2.73267103E-0001 2.72084088E-0001 2.66215596E-0001 2.62269887E-0001 2.550316…
1.83999633E+0002 1.24697023E-0001 2.30757560E-0001 3.17395839E-0001 3.02824062E-0001 2.65655881E-0001 2.42911088E-0001 2.28522209E-0001 2.49996258E-0001 2.66243833E-0001 2.81716770E-0001 2.98106185E-0001 3.01039187E-0001 2.99516346E-0001 2.93464166E-0001 2.96352676E-0001 2.96361615E-0001 2.93665923E-0001 2.90402767E-0001 2.84565231E-0001 2.81249211E-0001 2.78711078E-0001 2.73336179E-0001 2.663245…
1.86001034E+0002 -8.43102151E-0002 1.77648708E-0001 9.97899393E-0002 8.68478821E-0002 1.61617188E-0001 1.97230913E-0001 2.06420295E-0001 2.32655870E-0001 2.69674586E-0001 2.80510341E-0001 2.94372760E-0001 2.94716710E-0001 3.01631373E-0001 2.99037858E-0001 3.07998121E-0001 3.09738585E-0001 3.07779866E-0001 3.05150084E-0001 3.04822902E-0001 3.03455157E-0001 3.00765938E-0001 2.93991401E-0001 2.88936…
1.88000350E+0002 1.35809523E-0001 1.41943220E-0001 1.70294159E-0001 1.57293516E-0001 1.61004144E-0001 1.89499461E-0001 2.03125762E-0001 2.48210518E-0001 2.74727179E-0001 2.90796129E-0001 2.97316285E-0001 2.97590566E-0001 2.98670888E-0001 3.06678682E-0001 3.15107629E-0001 3.20063627E-0001 3.21893698E-0001 3.18120333E-0001 3.11502083E-0001 3.07192072E-0001 3.02633378E-0001 2.96585132E-0001 2.884914…
1.89999666E+0002 3.37435745E-0001 2.33970893E-0001 2.26372359E-0001 2.20058141E-0001 2.18596836E-0001 2.41607856E-0001 2.52534536E-0001 2.70909453E-0001 2.74133723E-0001 2.81947321E-0001 2.85162525E-0001 2.87450331E-0001 2.92320871E-0001 2.93739647E-0001 2.97422386E-0001 2.96325991E-0001 2.93495191E-0001 2.83002747E-0001 2.77369675E-0001 2.71882895E-0001 2.64637196E-0001 2.58336283E-0001 2.484842…
1.91998983E+0002 2.01776277E-0001 2.63186159E-0001 2.12304695E-0001 1.40874453E-0001 1.03065703E-0001 1.41522841E-0001 1.85900324E-0001 2.20859736E-0001 2.29661103E-0001 2.58981331E-0001 2.73278175E-0001 2.81775892E-0001 2.73605079E-0001 2.72475050E-0001 2.81076321E-0001 2.82472305E-0001 2.80512015E-0001 2.82589831E-0001 2.79585152E-0001 2.76862515E-0001 2.68879208E-0001 2.60012502E-0001 2.513886…
1.94000384E+0002 1.19097050E-0001 3.27123739E-0002 2.15448275E-0002 6.16715837E-0002 7.05806274E-0002 1.14741016E-0001 1.41475180E-0001 1.99816685E-0001 2.18891487E-0001 2.38064817E-0001 2.32815175E-0001 2.34211328E-0001 2.31009003E-0001 2.30188777E-0001 2.41879629E-0001 2.46530427E-0001 2.44839977E-0001 2.39296146E-0001 2.37469373E-0001 2.31095946E-0001 2.24788211E-0001 2.18135369E-0001 2.163496…
1.95999700E+0002 1.24608498E-0001 1.16501346E-0001 1.10138798E-0001 1.21702152E-0001 1.36224164E-0001 2.04625075E-0001 2.30306973E-0001 2.33188884E-0001 2.47777929E-0001 2.69312753E-0001 2.92323154E-0001 2.91664190E-0001 2.98396170E-0001 2.99292940E-0001 3.03638608E-0001 3.01529045E-0001 2.97962904E-0001 2.91470474E-0001 2.87143816E-0001 2.79732224E-0001 2.71407027E-0001 2.62863502E-0001 2.594542…
1.97999016E+0002 1.00147771E-0001 1.20084657E-0001 2.09405942E-0001 1.48822441E-0001 1.43029015E-0001 1.59411811E-0001 2.25123278E-0001 2.49056597E-0001 2.62412030E-0001 2.68853016E-0001 2.79499695E-0001 2.84191740E-0001 2.72477473E-0001 2.69912664E-0001 2.74808239E-0001 2.81898491E-0001 2.73540938E-0001 2.62825222E-0001 2.58424981E-0001 2.58081393E-0001 2.57040953E-0001 2.48241735E-0001 2.407530…
2.00000417E+0002 2.13147625E-0001 2.08883072E-0001 2.12809566E-0001 3.20193972E-0002 8.60699352E-0002 9.58615729E-0002 1.42419081E-0001 1.65336600E-0001 1.83608883E-0001 2.06453309E-0001 2.08441049E-0001 2.22981427E-0001 2.20457461E-0001 2.21903198E-0001 2.25839429E-0001 2.33288627E-0001 2.36282812E-0001 2.35359115E-0001 2.34350846E-0001 2.27988955E-0001 2.23766920E-0001 2.19349795E-0001 2.161392…
2.09999083E+0002 3.15118860E-0001 2.54409453E-0001 1.59833496E-0001 1.06159022E-0001 1.15704232E-0001 9.49162515E-0002 1.30097218E-0001 1.42752526E-0001 1.83584068E-0001 2.07342880E-0001 2.12377343E-0001 2.12102272E-0001 2.08453692E-0001 2.12517486E-0001 2.20043974E-0001 2.24115862E-0001 2.27900637E-0001 2.21994694E-0001 2.14183560E-0001 2.11217772E-0001 2.08698692E-0001 2.05683533E-0001 2.006931…
2.19999833E+0002 9.18266676E-0002 1.61284071E-0001 1.76199100E-0001 1.83209396E-0001 1.40836558E-0001 2.58551992E-0001 2.73545907E-0001 2.82802571E-0001 2.63422894E-0001 2.69580648E-0001 2.77696934E-0001 2.83378179E-0001 2.92843802E-0001 2.92823580E-0001 2.95843233E-0001 2.98951535E-0001 2.98676428E-0001 2.92561388E-0001 2.85415825E-0001 2.81662643E-0001 2.72848760E-0001 2.63849931E-0001 2.554611…
2.30000584E+0002 3.38087786E-0001 3.11580807E-0001 2.50160154E-0001 1.42968087E-0001 1.39137308E-0001 1.51828246E-0001 2.12768407E-0001 2.24067799E-0001 2.30200793E-0001 2.34367949E-0001 2.36592229E-0001 2.42694977E-0001 2.47975274E-0001 2.47750542E-0001 2.49318338E-0001 2.52399400E-0001 2.54346635E-0001 2.49709201E-0001 2.43534594E-0001 2.38608852E-0001 2.31579507E-0001 2.22962143E-0001 2.155655…
2.39999249E+0002 1.25381907E-0001 6.84183476E-0002 1.62791111E-0003 2.67254500E-0002 8.04736713E-0002 1.18303085E-0001 1.23286149E-0001 1.30145850E-0001 1.56809256E-0001 1.91737040E-0001 1.97319343E-0001 2.00134223E-0001 2.01325733E-0001 2.10698190E-0001 2.17768935E-0001 2.21237988E-0001 2.24004712E-0001 2.25545845E-0001 2.24194561E-0001 2.21325247E-0001 2.17422949E-0001 2.13127626E-0001 2.095352…
2.50000000E+0002 4.89237174E-0001 3.94743058E-0001 2.67216746E-0001 2.43850993E-0001 2.56859464E-0001 3.06344717E-0001 2.75273147E-0001 2.71075355E-0001 2.75383840E-0001 2.92648369E-0001 2.96208254E-0001 2.95234167E-0001 2.91370775E-0001 2.96095998E-0001 2.92084164E-0001 2.91080010E-0001 2.83138708E-0001 2.75818685E-0001 2.66752052E-0001 2.60341689E-0001 2.52160252E-0001 2.45375640E-0001 2.379682…
2.60000751E+0002 2.88177422E-0001 1.54724615E-0001 7.88366342E-0002 1.07555046E-0001 1.20174303E-0001 1.41251789E-0001 1.45787949E-0001 1.76548446E-0001 1.79860387E-0001 1.97278430E-0001 2.07733375E-0001 2.08935200E-0001 2.09157786E-0001 2.14048202E-0001 2.21236407E-0001 2.21637528E-0001 2.19260870E-0001 2.20206739E-0001 2.20880142E-0001 2.16541576E-0001 2.12621325E-0001 2.04828277E-0001 2.014080…
2.69999416E+0002 -2.06056779E-0001 -7.55752866E-0002 1.17271032E-0001 1.11967799E-0001 1.46101259E-0001 1.72296076E-0001 1.94161674E-0001 1.98986125E-0001 2.21737029E-0001 2.41590155E-0001 2.49575085E-0001 2.50299884E-0001 2.61772707E-0001 2.61535587E-0001 2.61835258E-0001 2.59547769E-0001 2.61216612E-0001 2.60217701E-0001 2.61598564E-0001 2.57910557E-0001 2.55176377E-0001 2.48402579E-0001 2.4180…
2.80000167E+0002 4.94147487E-0002 2.04696711E-0002 7.95305163E-0002 1.11612712E-0001 9.16965583E-0002 1.67322962E-0001 2.15623779E-0001 2.40408334E-0001 2.29087284E-0001 2.35055697E-0001 2.43640831E-0001 2.43907046E-0001 2.53236002E-0001 2.60950016E-0001 2.68182376E-0001 2.63411946E-0001 2.56043600E-0001 2.51835403E-0001 2.42834416E-0001 2.38496289E-0001 2.31160702E-0001 2.26816975E-0001 2.180273…
2.90000917E+0002 -1.37274312E-0001 -5.90844582E-0002 -2.60326197E-0002 7.44000328E-0002 9.61378028E-0002 1.82607748E-0001 1.86502553E-0001 2.12255751E-0001 2.14460481E-0001 2.18425041E-0001 2.26073845E-0001 2.40511738E-0001 2.46935813E-0001 2.49155800E-0001 2.49648277E-0001 2.50090870E-0001 2.38532082E-0001 2.34113455E-0001 2.30595566E-0001 2.28921312E-0001 2.24790013E-0001 2.18874126E-0001 2.151…
2.99999583E+0002 -3.28428712E-0001 -5.09003141E-0002 1.19677979E-0001 1.68353470E-0001 1.65509125E-0001 1.73377168E-0001 1.97701581E-0001 2.12483054E-0001 2.12543022E-0001 2.32471468E-0001 2.46623874E-0001 2.56826315E-0001 2.58296548E-0001 2.58474675E-0001 2.53153933E-0001 2.51062431E-0001 2.46518560E-0001 2.44331821E-0001 2.41830529E-0001 2.37636926E-0001 2.33741247E-0001 2.24438607E-0001 2.1465…
4.00000834E+0002 -1.24208567E-0001 -8.16656076E-0002 -5.78052296E-0002 2.77085298E-0002 7.13049136E-0002 1.29417270E-0001 1.30342371E-0001 1.17458389E-0001 1.20567545E-0001 1.30600585E-0001 1.51364035E-0001 1.56962440E-0001 1.54391957E-0001 1.49895549E-0001 1.45803515E-0001 1.53003043E-0001 1.56850473E-0001 1.53244837E-0001 1.46593561E-0001 1.42091368E-0001 1.39990944E-0001 1.39226352E-0001 1.349…
5.00000000E+0002 1.92683758E-0001 1.05493188E-0001 3.86666629E-0002 3.24755675E-0002 3.69627968E-0002 9.27128719E-0002 1.53277764E-0001 1.86584033E-0001 2.14367641E-0001 2.20690650E-0001 2.25093671E-0001 2.22643710E-0001 2.29782276E-0001 2.25184491E-0001 2.26994140E-0001 2.27484918E-0001 2.29646060E-0001 2.24125870E-0001 2.14092045E-0001 2.07657226E-0001 1.98690327E-0001 1.91418665E-0001 1.826923…
5.99999166E+0002 1.52024091E-0001 1.77985400E-0001 8.21815242E-0002 4.12746869E-0002 9.45918473E-0002 1.16457339E-0001 1.48337841E-0001 1.71592578E-0001 1.98296042E-0001 2.07441276E-0001 2.03469492E-0001 2.02220345E-0001 1.97463601E-0001 1.97973465E-0001 1.97911002E-0001 2.01053720E-0001 1.93541334E-0001 1.81066408E-0001 1.71936257E-0001 1.66462225E-0001 1.60903362E-0001 1.54430021E-0001 1.465245…
7.00000417E+0002 7.61646573E-0002 1.38245012E-0001 4.26591410E-0002 7.12210571E-0002 9.80781753E-0002 1.60329568E-0001 1.65802639E-0001 1.81939062E-0001 1.81999082E-0001 2.04017979E-0001 2.00447145E-0001 2.00298013E-0001 1.98184486E-0001 1.94442530E-0001 1.96432013E-0001 1.95380459E-0001 1.90889262E-0001 1.81247178E-0001 1.73141131E-0001 1.66908450E-0001 1.59086481E-0001 1.50741058E-0001 1.398763…
7.99999583E+0002 -1.42225347E-0001 -1.34462344E-0001 -8.28552440E-0002 4.35742384E-0002 6.78794667E-0002 1.25588907E-0001 2.06617523E-0001 2.14091987E-0001 1.90991845E-0001 1.90795710E-0001 2.02816279E-0001 2.10956405E-0001 2.00510571E-0001 1.95166780E-0001 1.93939903E-0001 1.94662571E-0001 1.87825461E-0001 1.79822809E-0001 1.73826779E-0001 1.64232415E-0001 1.59945940E-0001 1.50144846E-0001 1.427…
9.00000834E+0002 1.19418816E-0001 -6.06674913E-0002 -6.60410843E-0002 8.73519513E-0004 3.02462075E-0002 6.12638022E-0002 1.02489417E-0001 1.27448545E-0001 1.54513379E-0001 1.53493058E-0001 1.63412103E-0001 1.63018331E-0001 1.60394871E-0001 1.48098822E-0001 1.51773643E-0001 1.49705276E-0001 1.51846768E-0001 1.45631036E-0001 1.40558656E-0001 1.33891866E-0001 1.28194219E-0001 1.22179645E-0001 1.1641…
1.00000000E+0003 2.50525100E-0002 -4.52292711E-0002 -1.37143997E-0001 -1.62515927E-0001 -5.67178328E-0002 5.31462187E-0002 9.67465407E-0002 1.31727984E-0001 1.59088693E-0001 1.74010014E-0001 1.84410375E-0001 1.83263460E-0001 1.79977557E-0001 1.76711259E-0001 1.71399571E-0001 1.71214477E-0001 1.68273997E-0001 1.56934254E-0001 1.48568054E-0001 1.38003979E-0001 1.29698025E-0001 1.21065715E-0001 1.13…
1.09999917E+0003 3.56909759E-0001 9.33006453E-0002 6.31120865E-0002 7.07898743E-0002 5.92904542E-0002 1.91040758E-0001 1.87468646E-0001 2.04450034E-0001 1.89833533E-0001 1.82587792E-0001 1.82128081E-0001 1.75105917E-0001 1.68722314E-0001 1.67282517E-0001 1.61841945E-0001 1.57404781E-0001 1.43888848E-0001 1.33750022E-0001 1.24441504E-0001 1.14820324E-0001 1.09217890E-0001 1.01280448E-0001 9.176145…
1.20000042E+0003 -1.48288114E-0002 5.85791286E-0002 7.20048317E-0002 6.17342921E-0002 7.88273163E-0002 1.25668224E-0001 1.98878906E-0001 2.31201418E-0001 2.19429841E-0001 2.27162159E-0001 2.19643405E-0001 2.08875015E-0001 2.03569275E-0001 1.96953343E-0001 1.94264920E-0001 1.94303716E-0001 1.93339430E-0001 1.90795800E-0001 1.80114601E-0001 1.75352671E-0001 1.68777046E-0001 1.59435724E-0001 1.47415…
1.29999958E+0003 5.31330856E-0001 4.28541875E-0001 1.59508584E-0001 -2.08932252E-0003 3.88604965E-0002 1.03280530E-0001 1.55401719E-0001 2.05985792E-0001 2.00404936E-0001 2.03746620E-0001 2.02182492E-0001 2.13910780E-0001 2.10828209E-0001 2.04017790E-0001 2.06879322E-0001 2.04469234E-0001 2.03278487E-0001 1.92350703E-0001 1.87014342E-0001 1.72913765E-0001 1.62103909E-0001 1.49321389E-0001 1.43165…
1.40000083E+0003 1.93648300E-0001 3.36553465E-0002 8.76517376E-0002 1.57727768E-0001 1.51362344E-0001 1.41657753E-0001 1.42611185E-0001 1.63639194E-0001 1.85603501E-0001 2.02989504E-0001 2.07158300E-0001 2.07833477E-0001 2.09402578E-0001 1.98482784E-0001 1.88613308E-0001 1.70270393E-0001 1.58430060E-0001 1.45134680E-0001 1.41838663E-0001 1.33862754E-0001 1.25288385E-0001 1.10054175E-0001 1.002913…
1.50000000E+0003 9.90299253E-0002 1.95695155E-0001 1.26734135E-0001 8.80119707E-0002 3.82595650E-0002 8.96687695E-0002 1.50350979E-0001 1.97636899E-0001 2.07716354E-0001 2.10118559E-0001 1.99956893E-0001 1.81580975E-0001 1.70045336E-0001 1.74208021E-0001 1.80801882E-0001 1.78045176E-0001 1.72082240E-0001 1.60317061E-0001 1.47608824E-0001 1.35619001E-0001 1.25565105E-0001 1.20043629E-0001 1.111466…
1.59999917E+0003 4.27460160E-0001 3.31361932E-0001 2.16291682E-0001 2.09770203E-0001 1.38223136E-0001 1.51173862E-0001 1.65415026E-0001 1.72826777E-0001 1.66469532E-0001 1.92636499E-0001 1.97704744E-0001 2.05172394E-0001 1.88954382E-0001 1.76388090E-0001 1.69021831E-0001 1.64968263E-0001 1.57643019E-0001 1.49226771E-0001 1.34851761E-0001 1.26454157E-0001 1.19217422E-0001 1.15710752E-0001 1.073153…
1.70000042E+0003 5.53344936E-0002 -9.38403854E-0002 -7.73464161E-0002 -4.50374838E-0002 5.32054093E-0002 1.79593028E-0001 2.31170380E-0001 2.45295741E-0001 2.27556203E-0001 2.15139610E-0001 2.11114385E-0001 2.02610649E-0001 1.94509964E-0001 1.99069711E-0001 2.02352806E-0001 2.01501124E-0001 1.88043869E-0001 1.74504550E-0001 1.57174293E-0001 1.43410828E-0001 1.27787006E-0001 1.20868180E-0001 1.129…
1.79999958E+0003 -1.96824939E-0002 1.87331410E-0001 7.93363461E-0002 7.26771186E-0002 1.31495800E-0001 2.35121434E-0001 2.69291905E-0001 2.49751016E-0001 2.35595649E-0001 2.22325552E-0001 2.22096989E-0001 2.34822244E-0001 2.26098179E-0001 2.27033808E-0001 2.20486580E-0001 2.17882573E-0001 2.09457548E-0001 1.99332541E-0001 1.90258016E-0001 1.79382108E-0001 1.67988740E-0001 1.57154478E-0001 1.47873…
1.90000083E+0003 3.01315928E-0001 2.51873259E-0001 2.90696249E-0001 2.25277270E-0001 2.03207756E-0001 1.83533600E-0001 1.90940034E-0001 2.10265117E-0001 2.40454707E-0001 2.46772800E-0001 2.50788950E-0001 2.56614966E-0001 2.39743152E-0001 2.31740770E-0001 2.16963914E-0001 2.17250097E-0001 2.09098405E-0001 2.06362456E-0001 1.95174952E-0001 1.83992655E-0001 1.68482788E-0001 1.55106809E-0001 1.459969…
2.00000000E+0003 7.31689050E-0002 2.88428151E-0001 1.10850096E-0001 1.17131641E-0001 1.17960696E-0001 1.60799487E-0001 1.20380524E-0001 1.67565232E-0001 1.79127805E-0001 1.84133115E-0001 1.77733134E-0001 1.78641063E-0001 1.75915987E-0001 1.64629000E-0001 1.61662494E-0001 1.54685773E-0001 1.46591006E-0001 1.41389073E-0001 1.28210102E-0001 1.18583410E-0001 1.08321798E-0001 1.03241609E-0001 9.272758…

## Sheet: Figure 2C
Wavelength	DADS	DADS	DADS	DADS	DADS	DADS	DADS	DADS	DADS	DADS
nm	(mOD)	(mOD)	(mOD)	(mOD)	(mOD)	(mOD)	(mOD)	(mOD)	(mOD)	(mOD)
	pH 5.5-300 fs	pH 5.5-1.8 ps	pH 5.5-54 ps	pH 5.5-280 ps	pH 5.5-1.2 ns	pH 7.5-300 fs	pH 7.5-1.8 ps	pH 7.5-55 ps	pH 7.5-250 ps	pH 7.5-1.2 ns
499.569	0.17292	-0.05235	0.12545	0.01763	0.12667	-0.04282	0.05666	0.24174	-0.13385	0.23841
501.206	-0.02275	0.02689	0.08409	0.19033	-0.07349	-0.05308	-0.01653	0.29555	-0.14232	0.21428
502.843	-0.12921	0.02722	0.159	0.05824	0.1025	0.01329	-0.06197	0.19951	0.04509	0.12419
504.48	-0.09433	-0.000627496	0.21002	0.02195	0.09878	-0.05049	-0.01682	0.21563	0.00997	0.13788
506.118	-0.11771	-0.00536	0.24781	-0.04714	0.1576	-0.02157	-0.01308	0.21773	-0.00388	0.16554
507.755	-0.1201	0.0033	0.25889	-0.0593	0.17159	-0.08774	0.01382	0.25768	-0.09872	0.27525
509.392	-0.1184	0.01025	0.26184	-0.05618	0.17048	-0.0462	0.01179	0.2825	-0.14825	0.3367
511.029	-0.09728	0.02972	0.26484	-0.06877	0.21252	-0.05652	0.02184	0.29494	-0.1765	0.37801
512.666	-0.09112	0.03055	0.26946	-0.0571	0.21651	-0.0306	0.00102	0.31862	-0.18355	0.39219
514.303	-0.10042	0.03139	0.27503	-0.03917	0.22151	-0.03821	-0.00136	0.3247	-0.1795	0.40783
515.94	-0.12347	0.03387	0.291	-0.03663	0.22734	-0.03885	-0.00178	0.32392	-0.15811	0.40955
517.577	-0.13894	0.04194	0.30046	-0.02686	0.22836	-0.04158	-0.00223	0.32739	-0.14149	0.40609
519.214	-0.12774	0.03378	0.31192	-0.024	0.23285	-0.03303	-0.01126	0.32976	-0.12224	0.39676
520.851	-0.11319	0.03029	0.31295	-0.01084	0.23048	-0.03739	-0.01408	0.32613	-0.09888	0.38598
522.487	-0.08556	0.01647	0.31678	-0.00497	0.23311	-0.04228	-0.01472	0.32498	-0.08507	0.38298
524.124	-0.0722	0.00905	0.3134	0.01329	0.22547	-0.02949	-0.02074	0.32264	-0.07012	0.37751
525.761	-0.0552	-0.0032	0.31346	0.02887	0.21487	-0.03093	-0.02457	0.3189	-0.05312	0.36635
527.397	-0.03978	-0.01575	0.31184	0.04526	0.2073	-0.03083	-0.02801	0.31032	-0.02717	0.3475
529.034	-0.03888	-0.02515	0.31193	0.05856	0.19911	-0.0284	-0.03569	0.30289	-0.00379	0.329
530.671	-0.01594	-0.04207	0.31129	0.07367	0.18542	-0.0325	-0.03599	0.29322	0.01781	0.31178
532.307	-0.01903	-0.04717	0.31044	0.08316	0.17489	-0.02572	-0.04328	0.28476	0.03727	0.29477
533.944	-0.01065	-0.05517	0.30851	0.09022	0.16581	-0.02805	-0.04351	0.27629	0.05319	0.27768
535.58	-0.000606994	-0.06355	0.30601	0.09731	0.15806	-0.02651	-0.04353	0.2671	0.06876	0.26054
537.216	0.01217	-0.07061	0.3026	0.10388	0.14756	-0.01655	-0.04625	0.25634	0.08405	0.24083
538.853	0.0167	-0.07565	0.29939	0.10867	0.13806	-0.01557	-0.04337	0.24621	0.09562	0.22453
540.489	0.01139	-0.07231	0.29282	0.11808	0.12318	0.00114	-0.04795	0.23807	0.10432	0.2073
542.125	0.02409	-0.07927	0.29033	0.11814	0.11664	0.00442	-0.04625	0.23055	0.10792	0.19582
543.762	0.03761	-0.08423	0.28617	0.12021	0.10801	0.00812	-0.04344	0.22172	0.1145	0.18082
545.398	0.04941	-0.08758	0.28113	0.11774	0.10535	0.01474	-0.04464	0.21456	0.11462	0.17229
547.034	0.05967	-0.09081	0.27125	0.12124	0.0988	0.01752	-0.04436	0.20512	0.11387	0.16511
548.67	0.0524	-0.08494	0.25901	0.12405	0.09567	0.02539	-0.04605	0.19652	0.10643	0.16467
550.306	0.05739	-0.08635	0.24687	0.12699	0.09162	0.03053	-0.04651	0.1858	0.10026	0.16358
551.942	0.05905	-0.086	0.23602	0.1249	0.09199	0.02517	-0.04338	0.17776	0.08969	0.1661
553.578	0.05697	-0.08343	0.22525	0.12414	0.0901	0.01811	-0.03798	0.16835	0.08417	0.16289
555.214	0.05901	-0.08441	0.21816	0.12019	0.0894	0.01095	-0.03385	0.16172	0.07624	0.16237
556.85	0.04646	-0.07756	0.2086	0.12096	0.08452	0.00796	-0.0324	0.15574	0.07243	0.15674
558.485	0.04056	-0.07516	0.20237	0.11547	0.08269	0.00422	-0.03147	0.15248	0.0669	0.15339
560.121	0.02869	-0.06863	0.1928	0.1144	0.07936	0.00575	-0.03117	0.14807	0.06682	0.14413
561.757	0.01995	-0.06296	0.18517	0.11173	0.07739	0.000116733	-0.02957	0.14462	0.06474	0.13794
563.392	0.01318	-0.05744	0.17684	0.11316	0.07216	-0.00127	-0.02835	0.14161	0.06358	0.12988
565.028	0.0068	-0.05365	0.17003	0.11584	0.06377	-0.0054	-0.02429	0.13829	0.06059	0.12681
566.664	0.00598	-0.05036	0.16508	0.1165	0.05771	-0.00944	-0.02195	0.13477	0.06084	0.11936
568.299	0.00499	-0.04792	0.15966	0.11864	0.05004	-0.01427	-0.02137	0.13179	0.06036	0.11358
569.934	0.0048	-0.04578	0.15645	0.1097	0.05307	-0.01684	-0.02273	0.12824	0.06163	0.10455
571.57	0.00384	-0.04402	0.1518	0.10417	0.05048	-0.01513	-0.02227	0.12217	0.06359	0.09801
573.205	0.00232	-0.04311	0.14675	0.0976	0.05136	-0.02048	-0.01892	0.11447	0.06739	0.09018
574.84	-0.00131	-0.04005	0.13954	0.09585	0.04824	-0.01982	-0.01959	0.11059	0.06428	0.08749
576.476	-0.00188	-0.04042	0.13425	0.09421	0.04546	-0.02089	-0.01848	0.10451	0.06599	0.07968
578.111	-0.00613	-0.03842	0.13101	0.08917	0.04323	-0.02078	-0.01927	0.10055	0.06251	0.07833
579.746	-0.00761	-0.03815	0.12679	0.08668	0.04131	-0.01755	-0.0208	0.0943	0.06565	0.07169
581.381	-0.00836	-0.03659	0.12552	0.07507	0.04931	-0.01511	-0.02285	0.09122	0.06425	0.06951
583.016	-0.0066	-0.03683	0.11968	0.07659	0.04708	-0.0145	-0.02166	0.08651	0.06342	0.06667
584.651	-0.01197	-0.03661	0.11602	0.0753	0.04508	-0.01591	-0.02261	0.08729	0.05651	0.06844
586.286	-0.01208	-0.03479	0.10756	0.08411	0.03494	-0.01522	-0.02236	0.08548	0.05487	0.0674
587.921	-0.0115	-0.03395	0.10501	0.08116	0.03767	-0.01231	-0.02367	0.08583	0.05268	0.06671
589.555	-0.01285	-0.03017	0.10045	0.08754	0.03368	-0.00673	-0.02316	0.08443	0.05318	0.06517
591.19	-0.01519	-0.02672	0.1004	0.08631	0.03611	-0.00494	-0.022	0.08648	0.04811	0.06869
592.825	-0.01526	-0.02273	0.09797	0.09588	0.027	0.00121	-0.02243	0.08759	0.04708	0.07058
594.459	-0.01067	-0.02149	0.10243	0.0921	0.02893	0.0059	-0.02338	0.09033	0.04489	0.07274
596.094	-0.00839	-0.0198	0.10686	0.09009	0.03078	0.00594	-0.02157	0.09191	0.04621	0.07459
597.729	-0.00299	-0.01849	0.11016	0.08304	0.04007	0.00507	-0.02016	0.09393	0.04669	0.07599
599.363	-0.00202	-0.01905	0.11223	0.08702	0.03733	0.00323	-0.01665	0.09411	0.05051	0.07628
600.997	0.00383	-0.01371	0.10855	0.09229	0.03589	0.00295	-0.01445	0.0965	0.05182	0.07702
602.632	0.01011	-0.01171	0.11174	0.09209	0.03596	0.00514	-0.01351	0.10063	0.05063	0.07724
604.266	0.00374	-0.00546	0.10981	0.09833	0.03011	0.00518	-0.01233	0.10303	0.05013	0.07426
605.9	0.00772	-0.00896	0.11729	0.09432	0.02841	0.01145	-0.01168	0.10479	0.04573	0.0746
607.534	0.01173	-0.01137	0.11997	0.09085	0.02588	0.01071	-0.00903	0.10265	0.04751	0.06963
609.168	0.02161	-0.01348	0.12386	0.07962	0.03007	0.0121	-0.00831	0.09925	0.0484	0.06629
610.802	0.01564	-0.01101	0.11912	0.07767	0.02529	0.00681	-0.00631	0.09663	0.04704	0.06161
612.436	0.01523	-0.01063	0.11346	0.07536	0.02363	0.00386	-0.0039	0.0927	0.0461	0.05684
614.07	0.00815	-0.00749	0.10247	0.08166	0.01635	-0.00226	-0.000196381	0.0902	0.04644	0.04885
615.704	0.01815	-0.00982	0.09894	0.07699	0.01818	-0.00604	0.00304	0.08569	0.04919	0.0415
617.338	0.00537	-0.00301	0.09474	0.07664	0.01517	-0.00257	-0.000837492	0.08723	0.04394	0.04128
618.972	0.00716	-0.00392	0.09498	0.07136	0.01562	-0.00118	-0.00133	0.08482	0.04454	0.03877
620.605	0.000465842	-0.00133	0.08976	0.08074	0.00832	0.0013	-0.00449	0.07747	0.05298	0.03454
622.239	0.00918	-0.00747	0.08936	0.0835	0.00644	-0.00176	-0.000874011	0.06886	0.06227	0.02916
623.872	0.01075	-0.00928	0.08933	0.07974	0.00957	-0.00263	-0.0076	0.07037	0.06434	0.03004
625.506	0.00153	-0.01078	0.08786	0.08196	0.00696	-0.00962	-0.00751	0.07634	0.05531	0.03717
627.139	-0.0115	-0.00648	0.08642	0.08336	0.00959	-0.01441	-0.01094	0.08002	0.05566	0.04121
628.773	-0.01586	-0.00691	0.08472	0.09448	0.01024	-0.02086	-0.00707	0.08089	0.05397	0.04849
630.406	-0.01292	-0.00682	0.09279	0.0948	0.01693	-0.0248	-0.00629	0.08146	0.06302	0.05015
632.039	-0.0054	-0.01132	0.10023	0.10204	0.01691	-0.02192	-0.0096	0.09195	0.05731	0.06
633.672	-0.00509	-0.01022	0.11089	0.09917	0.0271	-0.01681	-0.00993	0.09298	0.06594	0.06227
635.305	-0.00384	-0.00706	0.11263	0.10768	0.02851	-0.000331236	-0.01772	0.09966	0.06747	0.06614
636.938	-0.00415	-0.00383	0.11552	0.11062	0.03066	0.00113	-0.01458	0.09661	0.08013	0.06305
638.571	-0.01598	0.00463	0.11027	0.13372	0.01508	-0.00017508	-0.01003	0.10641	0.06048	0.0858
640.204	-0.01379	0.00628	0.11322	0.1361	0.02225	-0.00861	-0.000849906	0.11097	0.05285	0.09892
641.837	-0.02016	0.01572	0.11468	0.14431	0.02541	-0.00561	0.00201	0.12464	0.03253	0.11155
643.47	-0.01091	0.02349	0.12304	0.13715	0.02623	-0.01327	0.0118	0.12479	0.03499	0.11179
645.102	0.00103	0.02784	0.14088	0.10269	0.05082	-0.0142	0.02286	0.11726	0.04535	0.09732
646.735	0.02637	0.03327	0.14608	0.08537	0.06868	0.00159	0.02652	0.11618	0.05363	0.0897
648.368	0.0383	0.02906	0.1633	0.06878	0.08286	0.0345	0.01814	0.10948	0.0915	0.0592
650	0.07913	0.015	0.1645	0.08802	0.0728	0.06712	0.00921	0.1204	0.09862	0.06517
651.632	0.09428	0.00204	0.18525	0.08018	0.07378	0.09468	0.00617	0.1182	0.12445	0.06278
653.265	0.10937	0.00994	0.17193	0.12192	0.06304	0.12536	-0.01081	0.13845	0.11775	0.07366
654.897	0.12662	0.01331	0.16639	0.16547	0.0503	0.14732	-0.02099	0.13871	0.13133	0.06213
656.529	0.16789	-0.0073	0.17497	0.1566	0.061	0.16474	-0.03223	0.12982	0.1207	0.08082
658.161	0.24294	-0.04549	0.15763	0.18329	0.00914	0.19842	-0.0492	0.11037	0.11711	0.06203
659.793	0.24884	-0.05413	0.1503	0.11515	0.00445	0.23936	-0.07117	0.09015	0.09015	0.0377
661.425	0.28472	-0.06361	0.07537	0.13869	-0.07675	0.26378	-0.07774	0.04804	0.08342	-0.04354
663.057	0.3005	-0.09429	0.01285	0.07493	-0.09344	0.2653	-0.08679	0.01088	0.00329	-0.05902
664.689	0.26522	-0.0952	-0.10627	0.09093	-0.17912	0.28971	-0.09175	-0.06123	-0.01814	-0.16646
666.321	0.26752	-0.12314	-0.15687	-0.06073	-0.12358	0.27179	-0.11253	-0.10981	-0.09884	-0.20108
667.953	0.23008	-0.11231	-0.24517	-0.11031	-0.20843	0.207	-0.0885	-0.19062	-0.12863	-0.30159
669.584	0.2772	-0.16573	-0.32359	-0.14991	-0.35013	0.16591	-0.10437	-0.26723	-0.11766	-0.46113
671.216	0.28179	-0.14469	-0.44156	-0.19862	-0.51719	0.14673	-0.11394	-0.33029	-0.16997	-0.59908
672.847	0.20757	-0.12499	-0.55129	-0.44957	-0.45465	0.07736	-0.08756	-0.46498	-0.19842	-0.78541
674.479	0.20104	-0.17656	-0.67331	-0.69875	-0.37244	0.0023	-0.08043	-0.54894	-0.47709	-0.78275
676.11	0.01553	-0.16543	-0.93794	-0.76946	-0.54248	-0.04122	-0.08517	-0.74128	-0.64872	-0.93693
677.741	-0.05946	-0.20481	-1.22194	-0.88654	-0.68938	-0.04059	-0.14352	-0.94797	-0.82495	-1.11776
679.373	-0.20147	-0.12874	-1.5634	-0.96125	-0.81872	0.00569	-0.19576	-1.18323	-0.89827	-1.31167
681.004	-0.10232	-0.20119	-1.72812	-1.07049	-0.78217	-0.03999	-0.19492	-1.34791	-0.89991	-1.4161
682.635	-0.05514	-0.23176	-1.75372	-1.04664	-0.78858	-0.02587	-0.19891	-1.37639	-0.89172	-1.33311
684.266	0.10378	-0.30612	-1.63182	-1.00456	-0.72389	0.00194	-0.15394	-1.33451	-0.76036	-1.19889
685.897	0.19508	-0.29824	-1.46615	-0.88051	-0.58947	0.13932	-0.15658	-1.18897	-0.64829	-0.97745
687.527	0.27228	-0.25665	-1.27373	-0.71072	-0.44775	0.20517	-0.12296	-1.00821	-0.49888	-0.77649
689.158	0.2927	-0.18271	-1.05853	-0.54756	-0.3206	0.24783	-0.09774	-0.81569	-0.39121	-0.56632
690.789	0.29595	-0.11762	-0.86037	-0.41304	-0.22695	0.25651	-0.05956	-0.66429	-0.27006	-0.42174
692.419	0.27434	-0.06044	-0.69806	-0.27943	-0.16912	0.2588	-0.03785	-0.52965	-0.19401	-0.29442
694.05	0.25257	-0.01863	-0.56036	-0.18915	-0.12209	0.24717	-0.01193	-0.4256	-0.13915	-0.20136
695.68	0.23601	0.00944	-0.44328	-0.13028	-0.09087	0.22471	0.00719	-0.32977	-0.13075	-0.11719
697.311	0.21914	0.02424	-0.35202	-0.09798	-0.06377	0.21503	0.02206	-0.26824	-0.10807	-0.06678
698.941	0.20486	0.03948	-0.29071	-0.06511	-0.04402	0.1904	0.03404	-0.22177	-0.07662	-0.0504
700.571	0.1739	0.04946	-0.23575	-0.05391	-0.01644	0.16203	0.04533	-0.18313	-0.05798	-0.0321
702.201	0.14455	0.05837	-0.19678	-0.03426	-0.00735	0.12679	0.05393	-0.15103	-0.04554	-0.01532
703.831	0.10667	0.0674	-0.16446	-0.01981	-0.00547	0.10717	0.05542	-0.12287	-0.04299	0.00298
705.461	0.088	0.06747	-0.13527	-0.01909	0.00733	0.09032	0.05563	-0.10348	-0.03474	0.01231
707.091	0.07076	0.06899	-0.11328	-0.0154	0.01849	0.0922	0.04603	-0.08141	-0.03656	0.02235
708.721	0.07042	0.0541	-0.08421	-0.02642	0.03599	0.08514	0.03929	-0.06522	-0.03307	0.02795
710.351	0.06369	0.04767	-0.07383	-0.00723	0.02378	0.07736	0.03458	-0.05295	-0.03149	0.03204
711.98	0.06093	0.03779	-0.05726	-0.01253	0.02794	0.05835	0.03633	-0.04795	-0.0232	0.03008
713.61	0.05696	0.03415	-0.05651	0.00506	0.01632	0.05078	0.03108	-0.03683	-0.03149	0.03767
715.239	0.04184	0.0346	-0.05015	0.00875	0.01272	0.03925	0.02984	-0.03444	-0.01981	0.02664
716.869	0.03335	0.0324	-0.04985	0.01713	0.00477	0.03	0.02983	-0.03085	-0.01705	0.02377
718.498	0.0289	0.02398	-0.04145	0.00785	0.01486	0.02534	0.02753	-0.03366	-0.00543	0.01367
720.127	0.02623	0.02048	-0.03929	0.00845	0.01585	0.03444	0.01624	-0.02843	-0.016	0.02491
721.756	0.00689	0.01992	-0.03476	0.00345	0.01663	0.03795	0.00647	-0.02121	-0.02702	0.02965
723.385	0.01086	0.0147	-0.03577	0.00957	0.00634	0.03456	0.00498	-0.01976	-0.02966	0.02815
725.014	0.00979	0.00726	-0.03038	-0.00636	0.02117	0.02553	0.00862	-0.02104	-0.03106	0.02482
726.643	0.00541	0.00374	-0.02938	-0.01345	0.02806	0.02641	0.00297	-0.01873	-0.03541	0.02724
728.272	-0.00645	0.00345	-0.02669	-0.02665	0.03616	0.02154	-0.000162096	-0.01391	-0.046	0.03293
729.901	-0.01449	0.00317	-0.03056	-0.02443	0.0243	0.01346	-0.000705311	-0.01679	-0.04264	0.02671
731.529	-0.02653	0.01161	-0.04203	-0.01689	0.01945	-0.00127	0.00645	-0.0202	-0.04438	0.02564
733.158	-0.02084	0.01097	-0.04755	-0.00932	0.0091	0.00335	0.00217	-0.02508	-0.0349	0.01468
734.787	-0.01534	0.00875	-0.05094	-0.000977277	0.00271	0.00701	-0.00138	-0.0224	-0.04064	0.01668
736.415	-0.00108	-0.00386	-0.04787	0.0025	-0.00825	0.0101	-0.00492	-0.02637	-0.03236	0.00596
738.043	-0.00835	-8.53887e-05	-0.05276	0.00246	-0.00668	0.00867	-0.00849	-0.02365	-0.03476	0.00201
739.671	-0.00792	-0.00539	-0.0496	-0.00745	0.00156	0.00988	-0.01278	-0.02493	-0.03172	-0.000369984
741.3	-0.02057	0.00444	-0.04627	-0.00734	0.01122	0.00614	-0.01516	-0.02176	-0.02566	-0.00449
742.928	-0.00596	-0.00529	-0.03491	-0.0191	0.0191	-0.00155	-0.00658	-0.01874	-0.03224	0.00779
744.555	-0.01026	0.0049	-0.04174	7.02722e-05	0.00246	-0.00322	-0.00465	-0.0169	-0.02827	0.0057
746.183	0.00567	-0.01109	-0.0357	-0.00657	0.00366	0.000466454	0.000375407	-0.01882	-0.02781	0.00844
747.811	-0.000716928	-0.00312	-0.03576	0.00748	-0.0037	0.01086	-0.0027	-0.02145	-0.0193	0.00786
749.439	0.00577	-0.01439	-0.02345	0.00177	0.00633	0.00258	0.00374	-0.01778	-0.01699	0.01141

## Sheet: Figure 2D
0.0 4.99568634E+0002 5.01205963E+0002 5.02843231E+0002 5.04480438E+0002 5.06117645E+0002 5.07754791E+0002 5.09391907E+0002 5.11028992E+0002 5.12666016E+0002 5.14303040E+0002 5.15939941E+0002 5.17576904E+0002 5.19213684E+0002 5.20850525E+0002 5.22487366E+0002 5.24124084E+0002 5.25760803E+0002 5.27397400E+0002 5.29034058E+0002 5.30670654E+0002 5.32307190E+0002 5.33943665E+0002 5.35580078E+0002 5.37…
-1.00070049E+0000 6.02955620E-0002 5.68472220E-0002 6.78678369E-0002 7.26596191E-0002 7.88107361E-0002 7.86201548E-0002 7.61969233E-0002 5.96913841E-0002 5.29590773E-0002 5.14851195E-0002 4.73837834E-0002 5.11162672E-0002 4.60284258E-0002 4.62187236E-0002 4.02338246E-0002 3.81244926E-0002 3.66615819E-0002 3.31214313E-0002 3.04471372E-0002 2.26828221E-0002 1.76951753E-0002 1.62877074E-0002 1.64700…
-9.50665466E-0001 -3.34257917E-0002 -1.87390888E-0002 -2.21996473E-0002 -1.17420255E-0002 -8.64667158E-0003 -9.21526281E-0003 -7.92613928E-0003 -1.14439747E-0002 -1.46412297E-0002 -1.85185731E-0002 -2.24127326E-0002 -1.96043800E-0002 -2.06807041E-0002 -2.20009441E-0002 -2.40139710E-0002 -2.61133291E-0002 -2.41452760E-0002 -2.36674732E-0002 -2.38807293E-0002 -2.76982159E-0002 -3.27332056E-0002 -3.…
-9.00630441E-0001 -5.86618262E-0002 -5.67071347E-0002 -6.67858417E-0002 -6.36143269E-0002 -5.63288150E-0002 -6.33074930E-0002 -5.33163619E-0002 -5.72649733E-0002 -5.80431033E-0002 -6.63830928E-0002 -6.98720539E-0002 -6.89002551E-0002 -6.54151841E-0002 -6.63754011E-0002 -6.45264286E-0002 -6.54231773E-0002 -6.23595608E-0002 -6.14634570E-0002 -6.03361090E-0002 -6.11442334E-0002 -6.43257347E-0002 -6.…
-8.50595417E-0001 -1.00391521E-0002 -9.81719335E-0003 -2.47805013E-0002 -3.47470422E-0002 -2.78752094E-0002 -3.74849940E-0002 -3.41218999E-0002 -4.09260520E-0002 -4.09976077E-0002 -4.76436355E-0002 -4.81553151E-0002 -4.28877370E-0002 -3.89087034E-0002 -4.08363048E-0002 -4.13616902E-0002 -3.95304317E-0002 -3.71506594E-0002 -3.68838024E-0002 -3.53741563E-0002 -3.45332764E-0002 -3.63312897E-0002 -3.…
-8.00560392E-0001 1.28646175E-0002 7.58586258E-0003 -1.21551365E-0002 -2.92356801E-0002 -2.74271396E-0002 -2.96004433E-0002 -3.04177055E-0002 -3.12244700E-0002 -3.13817406E-0002 -3.23750724E-0002 -3.07951821E-0002 -2.26442643E-0002 -1.80865127E-0002 -2.21042125E-0002 -2.57431938E-0002 -2.35680253E-0002 -1.86433375E-0002 -1.56971874E-0002 -1.41467441E-0002 -1.24893726E-0002 -1.36308341E-0002 -1.51…
-7.50525368E-0001 7.79843647E-0002 6.52960242E-0002 3.30966283E-0002 6.73920783E-0003 1.62126171E-0002 1.74709149E-0002 1.00666467E-0002 -3.56719543E-0003 -4.47206991E-0003 -6.68791709E-0003 -1.15831860E-0002 -7.69694917E-0003 -4.61887962E-0003 -5.08612879E-0003 -9.91204432E-0003 -1.09270213E-0002 -8.90490471E-0003 -6.40211956E-0003 -6.41157060E-0003 -7.35628916E-0003 -9.60187163E-0003 -1.1222754…
-7.00490343E-0001 1.80648607E-0001 1.55145219E-0001 1.09599230E-0001 7.49946065E-0002 7.11264670E-0002 7.31438011E-0002 5.31055010E-0002 3.74297261E-0002 3.08047767E-0002 2.35193369E-0002 1.83269237E-0002 2.11321250E-0002 2.39567488E-0002 2.69440890E-0002 2.69774557E-0002 2.59836863E-0002 2.45588584E-0002 2.18199213E-0002 1.89305143E-0002 1.53277888E-0002 1.16041236E-0002 1.28836049E-0002 1.06525…
-6.50455319E-0001 1.27101464E-0001 1.54827855E-0001 1.58084700E-0001 1.48147870E-0001 1.46036036E-0001 1.20742446E-0001 8.69693308E-0002 4.92529644E-0002 3.54521886E-0002 1.11146737E-0002 3.01872068E-0004 -7.75089724E-0003 -1.20534683E-0002 -1.60194554E-0002 -1.68242106E-0002 -1.18267624E-0002 -9.93849594E-0003 -8.37585916E-0003 -6.79259729E-0003 -5.03490643E-0003 -3.32308471E-0003 -1.67011156E-0…
-6.00420294E-0001 1.96440252E-0001 2.26339982E-0001 2.38649984E-0001 2.15367611E-0001 2.11609239E-0001 1.95587150E-0001 1.85062917E-0001 1.64163507E-0001 1.51923952E-0001 1.32225320E-0001 1.12810991E-0001 8.66140486E-0002 6.08682024E-0002 3.33698929E-0002 1.52035713E-0002 6.40702459E-0005 -7.74489498E-0003 -1.13005483E-0002 -1.07178722E-0002 -8.21646579E-0003 -1.09921775E-0002 -8.25497186E-0003 -…
-5.50385270E-0001 2.38856198E-0001 2.68264052E-0001 2.80383671E-0001 2.69376604E-0001 2.82664571E-0001 2.87370249E-0001 2.71742205E-0001 2.59334429E-0001 2.52208192E-0001 2.39842762E-0001 2.27561381E-0001 2.13661628E-0001 2.02708634E-0001 1.84202716E-0001 1.60249342E-0001 1.31409308E-0001 1.00751324E-0001 6.97446125E-0002 4.31934901E-0002 2.06854560E-0002 5.64250435E-0003 -1.18877833E-0003 -4.255…
-5.00350245E-0001 1.20921298E-0001 1.79539051E-0001 2.26984596E-0001 2.57808517E-0001 2.68989519E-0001 2.73790416E-0001 2.67678191E-0001 2.64060285E-0001 2.67892213E-0001 2.63753074E-0001 2.55677407E-0001 2.52472072E-0001 2.53956180E-0001 2.46830806E-0001 2.37884459E-0001 2.28297236E-0001 2.14487039E-0001 1.94060103E-0001 1.68352647E-0001 1.40040519E-0001 1.11471286E-0001 8.31306379E-0002 5.43822…
-4.79502318E-0001 1.79757714E-0001 2.30229569E-0001 2.65447747E-0001 2.87069374E-0001 2.84580840E-0001 2.84085165E-0001 2.79797249E-0001 2.72890722E-0001 2.81461897E-0001 2.81936325E-0001 2.76698976E-0001 2.81061347E-0001 2.81851968E-0001 2.75292503E-0001 2.62817823E-0001 2.55192979E-0001 2.48100272E-0001 2.36853698E-0001 2.22389226E-0001 2.03279065E-0001 1.81574444E-0001 1.54061443E-0001 1.21946…
-4.60739184E-0001 2.67113921E-0001 2.92523958E-0001 3.01087576E-0001 3.13815885E-0001 2.97736979E-0001 3.03207770E-0001 3.05523680E-0001 3.03430143E-0001 3.11178835E-0001 3.12468317E-0001 3.10086591E-0001 3.16553794E-0001 3.17931289E-0001 3.13687162E-0001 3.01753050E-0001 2.93783152E-0001 2.86978032E-0001 2.79132097E-0001 2.68814158E-0001 2.55750597E-0001 2.40647877E-0001 2.20617428E-0001 1.95229…
-4.39891257E-0001 3.19413368E-0001 3.24158733E-0001 3.20629942E-0001 3.37457947E-0001 3.20869835E-0001 3.35823821E-0001 3.41719802E-0001 3.44467932E-0001 3.45865795E-0001 3.44917790E-0001 3.47783856E-0001 3.52973556E-0001 3.56713657E-0001 3.55684905E-0001 3.48138803E-0001 3.39777289E-0001 3.29732056E-0001 3.19751091E-0001 3.07067061E-0001 2.96204803E-0001 2.84852935E-0001 2.73227719E-0001 2.57808…
-4.19043330E-0001 2.78533192E-0001 2.81948443E-0001 2.83389948E-0001 3.09645749E-0001 3.00418202E-0001 3.19614522E-0001 3.31079272E-0001 3.38264207E-0001 3.35821678E-0001 3.31932196E-0001 3.38467901E-0001 3.44749130E-0001 3.53117068E-0001 3.56759803E-0001 3.55770338E-0001 3.50229355E-0001 3.39875135E-0001 3.29003761E-0001 3.14159281E-0001 3.04711458E-0001 2.95057036E-0001 2.90151411E-0001 2.82278…
-4.00280196E-0001 2.31259466E-0001 2.23814702E-0001 2.27440294E-0001 2.63652210E-0001 2.72391402E-0001 2.92639504E-0001 3.08060479E-0001 3.13682160E-0001 3.08861803E-0001 3.07444029E-0001 3.12845918E-0001 3.23027413E-0001 3.31348588E-0001 3.36409210E-0001 3.36382542E-0001 3.34036452E-0001 3.26997598E-0001 3.19273323E-0001 3.05789437E-0001 2.97630710E-0001 2.89487550E-0001 2.86169003E-0001 2.79976…
-3.79432269E-0001 1.95939969E-0001 1.86810490E-0001 1.97205608E-0001 2.21965304E-0001 2.55073056E-0001 2.77858305E-0001 2.98715768E-0001 2.96971739E-0001 2.98431842E-0001 2.92522280E-0001 2.97850055E-0001 3.05503642E-0001 3.13626962E-0001 3.17896175E-0001 3.18009155E-0001 3.16076760E-0001 3.11093546E-0001 3.04606899E-0001 2.95409919E-0001 2.87569265E-0001 2.79911417E-0001 2.75438485E-0001 2.68292…
-3.50245172E-0001 2.32071143E-0001 2.20526760E-0001 2.25680266E-0001 2.34874978E-0001 2.56940234E-0001 2.77165024E-0001 2.91829349E-0001 2.91049503E-0001 3.00970441E-0001 2.97077980E-0001 3.06703333E-0001 3.09787619E-0001 3.16664626E-0001 3.16926472E-0001 3.14816482E-0001 3.12439727E-0001 3.08900356E-0001 3.04736863E-0001 2.99612901E-0001 2.91904864E-0001 2.85282899E-0001 2.79353201E-0001 2.72919…
-3.18973281E-0001 2.34178060E-0001 2.43986448E-0001 2.31237526E-0001 2.45969864E-0001 2.50659116E-0001 2.63397305E-0001 2.79122924E-0001 2.82184025E-0001 2.91122036E-0001 2.94574563E-0001 3.02849219E-0001 3.11594768E-0001 3.14553498E-0001 3.15104783E-0001 3.13807472E-0001 3.13478110E-0001 3.13927161E-0001 3.12366674E-0001 3.08600033E-0001 3.01912594E-0001 2.95556206E-0001 2.88209378E-0001 2.82624…
-3.00210147E-0001 2.35231185E-0001 2.55330945E-0001 2.36468776E-0001 2.46048068E-0001 2.62258660E-0001 2.87243904E-0001 2.94221291E-0001 2.87212524E-0001 3.01949955E-0001 3.08390238E-0001 3.12924048E-0001 3.21868645E-0001 3.25831674E-0001 3.32878704E-0001 3.33271975E-0001 3.34849508E-0001 3.32852398E-0001 3.30012620E-0001 3.25592720E-0001 3.19916713E-0001 3.12185237E-0001 3.05041836E-0001 2.99138…
-2.79362220E-0001 2.69770182E-0001 2.54111741E-0001 2.60904245E-0001 2.61123184E-0001 3.08736514E-0001 3.26275975E-0001 3.35984202E-0001 3.22270635E-0001 3.33494807E-0001 3.34400955E-0001 3.38482378E-0001 3.44990041E-0001 3.53517133E-0001 3.58338007E-0001 3.56568376E-0001 3.55492241E-0001 3.55254936E-0001 3.52872494E-0001 3.49716534E-0001 3.42972054E-0001 3.33938587E-0001 3.26214016E-0001 3.18677…
-2.50175123E-0001 2.87417670E-0001 2.68210684E-0001 2.72171073E-0001 2.54897993E-0001 2.73521326E-0001 2.76801362E-0001 2.88720572E-0001 2.90092693E-0001 3.02484870E-0001 3.03141926E-0001 3.10320861E-0001 3.17888733E-0001 3.25418019E-0001 3.25600917E-0001 3.22964298E-0001 3.23024396E-0001 3.22396722E-0001 3.19429108E-0001 3.16035689E-0001 3.10470431E-0001 3.03859972E-0001 2.97542295E-0001 2.90394…
-2.29327196E-0001 2.31677970E-0001 2.06383184E-0001 2.21990886E-0001 2.19350403E-0001 2.32265827E-0001 2.24924979E-0001 2.33006362E-0001 2.34345063E-0001 2.52070551E-0001 2.58322585E-0001 2.61730436E-0001 2.69031601E-0001 2.75767377E-0001 2.79189827E-0001 2.75515085E-0001 2.76227783E-0001 2.75245106E-0001 2.75486022E-0001 2.72025977E-0001 2.69609798E-0001 2.63902131E-0001 2.60060099E-0001 2.53611…
-2.00140098E-0001 2.19484015E-0001 2.62608071E-0001 2.52643767E-0001 2.34717661E-0001 2.36529263E-0001 2.60830770E-0001 2.68291885E-0001 2.62513447E-0001 2.69664123E-0001 2.71746031E-0001 2.72136233E-0001 2.80019605E-0001 2.87413588E-0001 2.92228006E-0001 2.90182173E-0001 2.90525916E-0001 2.90405913E-0001 2.89593211E-0001 2.85159610E-0001 2.79516125E-0001 2.71876733E-0001 2.66159006E-0001 2.61876…
-1.79292171E-0001 1.93573770E-0001 2.47271383E-0001 2.46779017E-0001 2.56800252E-0001 2.59665901E-0001 2.81198560E-0001 2.79731219E-0001 2.77924338E-0001 2.82485986E-0001 2.90428529E-0001 2.96027183E-0001 3.01151994E-0001 3.07645344E-0001 3.06394474E-0001 3.06274996E-0001 3.01846421E-0001 3.01528508E-0001 3.00066983E-0001 2.97429027E-0001 2.93574344E-0001 2.86387179E-0001 2.79814795E-0001 2.72990…
-1.50105074E-0001 2.96396813E-0001 3.12038908E-0001 2.93292040E-0001 2.85785731E-0001 2.98348641E-0001 3.03061023E-0001 3.05677727E-0001 3.00657250E-0001 3.09113212E-0001 3.16546728E-0001 3.24060995E-0001 3.29136303E-0001 3.36117062E-0001 3.37096806E-0001 3.38404643E-0001 3.34086090E-0001 3.28288861E-0001 3.22421110E-0001 3.18339447E-0001 3.11896983E-0001 3.05146254E-0001 2.98666906E-0001 2.92728…
-1.20917976E-0001 2.15266556E-0001 2.35208151E-0001 2.41195661E-0001 2.40743814E-0001 2.54355862E-0001 2.61237823E-0001 2.78578532E-0001 2.72748448E-0001 2.80152665E-0001 2.87595540E-0001 2.99462876E-0001 3.09189797E-0001 3.13043157E-0001 3.15188886E-0001 3.13255948E-0001 3.12617448E-0001 3.11773632E-0001 3.10358652E-0001 3.09508246E-0001 3.06234496E-0001 2.99386735E-0001 2.91769822E-0001 2.86738…
-1.00070049E-0001 1.60423817E-0001 1.65204317E-0001 1.70843814E-0001 2.17572573E-0001 2.35215729E-0001 2.54783705E-0001 2.62421030E-0001 2.63272961E-0001 2.65468047E-0001 2.69185268E-0001 2.71926778E-0001 2.81820257E-0001 2.89479514E-0001 2.95669459E-0001 2.97389298E-0001 2.99765582E-0001 3.01119382E-0001 2.98040071E-0001 2.95350036E-0001 2.92624186E-0001 2.89031836E-0001 2.84461226E-0001 2.77225…
-7.92221222E-0002 1.80304129E-0001 1.71309628E-0001 1.89436674E-0001 2.16363906E-0001 2.62966068E-0001 2.75939132E-0001 2.86506196E-0001 2.85390984E-0001 2.88119915E-0001 2.95208560E-0001 2.91834515E-0001 3.03620847E-0001 3.10356219E-0001 3.15835090E-0001 3.16037305E-0001 3.20177197E-0001 3.21962923E-0001 3.18837506E-0001 3.13764122E-0001 3.10123091E-0001 3.05472460E-0001 3.00969670E-0001 2.93375…
-5.00350245E-0002 1.53865825E-0001 1.98530233E-0001 1.93390938E-0001 2.09229346E-0001 2.29695034E-0001 2.49496322E-0001 2.68895799E-0001 2.70496531E-0001 2.79125110E-0001 2.86626056E-0001 2.95687974E-0001 3.01076428E-0001 3.05086047E-0001 3.07745819E-0001 3.10752085E-0001 3.11464110E-0001 3.13778556E-0001 3.13622467E-0001 3.11532654E-0001 3.09072093E-0001 3.05176758E-0001 3.02777042E-0001 2.97184…
-2.08479269E-0002 2.68464844E-0001 2.68619199E-0001 2.52431952E-0001 2.62909704E-0001 2.98347760E-0001 3.10285851E-0001 3.05961891E-0001 2.94891129E-0001 3.04388891E-0001 3.07775117E-0001 3.15378879E-0001 3.23653968E-0001 3.35380499E-0001 3.35402719E-0001 3.35566495E-0001 3.33655560E-0001 3.33484762E-0001 3.29212313E-0001 3.23935406E-0001 3.20432269E-0001 3.16946575E-0001 3.13286042E-0001 3.05283…
0.00000000E+0000 2.39436830E-0001 2.76536728E-0001 2.89760471E-0001 2.66732016E-0001 2.93763444E-0001 2.92806559E-0001 3.08295056E-0001 2.95216600E-0001 2.97488550E-0001 3.02430530E-0001 3.11513232E-0001 3.25185406E-0001 3.33516061E-0001 3.37966608E-0001 3.39692411E-0001 3.38212059E-0001 3.39398886E-0001 3.37221898E-0001 3.37635537E-0001 3.31705831E-0001 3.27956864E-0001 3.19247281E-0001 3.135448…
1.04239634E-0002 1.68864456E-0001 2.06039523E-0001 2.31794367E-0001 2.23071235E-0001 2.56009456E-0001 2.60080458E-0001 2.85190905E-0001 2.75145469E-0001 2.73909151E-0001 2.79724521E-0001 2.88533620E-0001 3.05922094E-0001 3.12745673E-0001 3.18326570E-0001 3.20593496E-0001 3.23080577E-0001 3.24707619E-0001 3.23805249E-0001 3.22141363E-0001 3.17738531E-0001 3.15082313E-0001 3.09734432E-0001 3.080245…
2.08479269E-0002 1.32627677E-0001 1.66956548E-0001 1.83753274E-0001 1.88218385E-0001 2.18228624E-0001 2.26710482E-0001 2.58655172E-0001 2.52923500E-0001 2.57145998E-0001 2.58833383E-0001 2.67390949E-0001 2.82829326E-0001 2.89604796E-0001 2.93217591E-0001 2.94653897E-0001 2.99239708E-0001 3.00739250E-0001 2.99299619E-0001 2.94999791E-0001 2.94204673E-0001 2.91510821E-0001 2.89407606E-0001 2.868431…
2.91870976E-0002 1.39696782E-0001 1.71175614E-0001 1.89009199E-0001 2.04734944E-0001 2.21606998E-0001 2.31263794E-0001 2.60193872E-0001 2.58856517E-0001 2.66531647E-0001 2.63583763E-0001 2.72529418E-0001 2.84858303E-0001 2.95608826E-0001 2.95855660E-0001 2.95875427E-0001 2.98750273E-0001 2.99881787E-0001 2.96678522E-0001 2.89786053E-0001 2.89535701E-0001 2.85567042E-0001 2.84708154E-0001 2.799687…
3.96110611E-0002 1.73406535E-0001 2.05338046E-0001 2.14672074E-0001 2.18141658E-0001 2.19670136E-0001 2.34199074E-0001 2.64752172E-0001 2.66382713E-0001 2.76591754E-0001 2.75637727E-0001 2.84691185E-0001 2.91824198E-0001 3.02659455E-0001 3.01852733E-0001 3.02235075E-0001 3.02953562E-0001 3.06161225E-0001 3.03903576E-0001 2.99987095E-0001 2.98140331E-0001 2.92593162E-0001 2.89503198E-0001 2.835437…
5.00350245E-0002 2.16824508E-0001 2.58147822E-0001 2.59466069E-0001 2.61808816E-0001 2.64441066E-0001 2.76861352E-0001 2.93110876E-0001 2.90327297E-0001 3.01939552E-0001 3.03855289E-0001 3.08924299E-0001 3.13534199E-0001 3.22901239E-0001 3.21810046E-0001 3.21080046E-0001 3.20057859E-0001 3.22531083E-0001 3.19963272E-0001 3.16964418E-0001 3.12004060E-0001 3.03557463E-0001 2.98225236E-0001 2.910641…
6.04589880E-0002 1.93045575E-0001 2.53552398E-0001 2.55898552E-0001 2.48777224E-0001 2.63204061E-0001 2.75693737E-0001 2.89702398E-0001 2.81760753E-0001 2.93875233E-0001 2.96466767E-0001 3.05494904E-0001 3.13240756E-0001 3.21748762E-0001 3.20764528E-0001 3.21893458E-0001 3.23450649E-0001 3.25196897E-0001 3.23553514E-0001 3.20501700E-0001 3.14609129E-0001 3.05481617E-0001 3.00115510E-0001 2.952718…
7.08829514E-0002 1.80089370E-0001 2.38030775E-0001 2.54034773E-0001 2.59300237E-0001 2.73358222E-0001 2.93305271E-0001 3.04850750E-0001 2.90336547E-0001 2.95290010E-0001 2.97686411E-0001 3.07825328E-0001 3.14482836E-0001 3.22641277E-0001 3.23767461E-0001 3.25938827E-0001 3.26247856E-0001 3.26160275E-0001 3.22903624E-0001 3.18045902E-0001 3.11751903E-0001 3.02461319E-0001 2.96610719E-0001 2.918946…
8.96460856E-0002 1.73840132E-0001 1.97896222E-0001 1.83132037E-0001 2.03887261E-0001 2.39375955E-0001 2.64290747E-0001 2.83171887E-0001 2.77190097E-0001 2.85518605E-0001 2.92680399E-0001 3.01116069E-0001 3.12411645E-0001 3.20993957E-0001 3.21169428E-0001 3.25464297E-0001 3.26473511E-0001 3.29698198E-0001 3.24597372E-0001 3.20980300E-0001 3.17714455E-0001 3.15133334E-0001 3.10897263E-0001 3.064808…
1.00070049E-0001 1.48557285E-0001 1.84501151E-0001 1.79229370E-0001 2.07437454E-0001 2.32139892E-0001 2.47563840E-0001 2.65981178E-0001 2.60557951E-0001 2.69027384E-0001 2.77431882E-0001 2.85638998E-0001 2.98255548E-0001 3.05911849E-0001 3.06572482E-0001 3.11106585E-0001 3.13451539E-0001 3.16376848E-0001 3.16032736E-0001 3.13886572E-0001 3.12810934E-0001 3.09440502E-0001 3.06477125E-0001 3.011796…
1.10494012E-0001 1.59735708E-0001 2.06130286E-0001 2.32154681E-0001 2.47831257E-0001 2.58621194E-0001 2.65898996E-0001 2.81063177E-0001 2.76976047E-0001 2.84002663E-0001 2.93661308E-0001 2.98246562E-0001 3.08224804E-0001 3.15297829E-0001 3.17355623E-0001 3.20038731E-0001 3.21101291E-0001 3.21264423E-0001 3.22616156E-0001 3.18905427E-0001 3.18309600E-0001 3.10628071E-0001 3.06603603E-0001 2.992351…
1.20917976E-0001 1.77086968E-0001 2.24919673E-0001 2.63652526E-0001 2.60154343E-0001 2.58202238E-0001 2.60568658E-0001 2.75779859E-0001 2.74753080E-0001 2.79323873E-0001 2.87565487E-0001 2.90027348E-0001 3.01758816E-0001 3.09894400E-0001 3.14239842E-0001 3.15133733E-0001 3.13022610E-0001 3.14474168E-0001 3.16479767E-0001 3.14928383E-0001 3.13708356E-0001 3.03767466E-0001 2.99041286E-0001 2.904781…
1.29257147E-0001 1.56614429E-0001 1.98310455E-0001 2.45615565E-0001 2.40135279E-0001 2.51345220E-0001 2.58448373E-0001 2.68846821E-0001 2.65592480E-0001 2.73935822E-0001 2.83265999E-0001 2.84901408E-0001 2.94470101E-0001 3.02914817E-0001 3.09092472E-0001 3.06996963E-0001 3.05134449E-0001 3.04954239E-0001 3.06301168E-0001 3.05142275E-0001 3.03310313E-0001 2.93373518E-0001 2.87919260E-0001 2.784136…
1.39681110E-0001 1.96573805E-0001 2.13030880E-0001 2.59638511E-0001 2.57018269E-0001 2.63113343E-0001 2.67105521E-0001 2.72214973E-0001 2.69382164E-0001 2.73359505E-0001 2.82350597E-0001 2.87074711E-0001 2.99651618E-0001 3.06900530E-0001 3.10871201E-0001 3.08990171E-0001 3.09817628E-0001 3.11127472E-0001 3.11782105E-0001 3.09299266E-0001 3.08744694E-0001 3.01160215E-0001 2.96906701E-0001 2.873260…
1.50105074E-0001 1.74640524E-0001 1.91651336E-0001 2.06392773E-0001 2.31558728E-0001 2.50677830E-0001 2.68741733E-0001 2.72902399E-0001 2.76616151E-0001 2.84364320E-0001 2.94558429E-0001 2.97865585E-0001 3.10820611E-0001 3.16884313E-0001 3.21395776E-0001 3.21210132E-0001 3.23360814E-0001 3.24701545E-0001 3.25442052E-0001 3.22240630E-0001 3.21627348E-0001 3.14186399E-0001 3.11469221E-0001 3.024280…
1.60529037E-0001 1.58908158E-0001 1.83612722E-0001 1.77039890E-0001 1.80396434E-0001 2.00147407E-0001 2.22310410E-0001 2.37863608E-0001 2.35490453E-0001 2.43609859E-0001 2.49968253E-0001 2.53854367E-0001 2.65847248E-0001 2.73488813E-0001 2.81078568E-0001 2.84480889E-0001 2.89235431E-0001 2.91205223E-0001 2.92214116E-0001 2.90581122E-0001 2.90723976E-0001 2.85421177E-0001 2.84540002E-0001 2.810436…
1.70953000E-0001 2.13808958E-0001 2.15535021E-0001 2.00045165E-0001 1.76561796E-0001 1.91790489E-0001 1.97165160E-0001 2.06431000E-0001 2.05828046E-0001 2.19936533E-0001 2.27006426E-0001 2.28971937E-0001 2.37276065E-0001 2.46471626E-0001 2.53070912E-0001 2.55250252E-0001 2.56875795E-0001 2.58767233E-0001 2.57603195E-0001 2.53447481E-0001 2.50957983E-0001 2.46074283E-0001 2.45207431E-0001 2.432940…
1.79292171E-0001 2.33562045E-0001 2.38584390E-0001 2.11373001E-0001 1.81686627E-0001 1.88367700E-0001 1.90110228E-0001 1.91026547E-0001 1.94867123E-0001 2.14382597E-0001 2.25537000E-0001 2.30545892E-0001 2.38703823E-0001 2.48186139E-0001 2.52617995E-0001 2.54022571E-0001 2.57099907E-0001 2.61074276E-0001 2.61240233E-0001 2.58846314E-0001 2.56840344E-0001 2.54789286E-0001 2.54625070E-0001 2.537457…
1.89716135E-0001 2.30270358E-0001 2.38779090E-0001 2.20645157E-0001 2.23523390E-0001 2.31149854E-0001 2.33659589E-0001 2.32279567E-0001 2.38363011E-0001 2.50100238E-0001 2.69652054E-0001 2.73974088E-0001 2.82072871E-0001 2.86660433E-0001 2.88704623E-0001 2.89416229E-0001 2.89245300E-0001 2.90684665E-0001 2.89848913E-0001 2.86620527E-0001 2.81331784E-0001 2.78946451E-0001 2.77039538E-0001 2.718825…
2.00140098E-0001 2.38895846E-0001 2.57119888E-0001 2.52920703E-0001 2.53993053E-0001 2.68300025E-0001 2.76124908E-0001 2.74180767E-0001 2.79710155E-0001 2.93887048E-0001 3.06447601E-0001 3.07415228E-0001 3.10817058E-0001 3.17093402E-0001 3.22214709E-0001 3.24092599E-0001 3.26022775E-0001 3.23762663E-0001 3.18673393E-0001 3.13182670E-0001 3.08925455E-0001 3.05437712E-0001 3.00717011E-0001 2.938507…
2.10564062E-0001 2.75747367E-0001 3.14752269E-0001 3.13329702E-0001 3.08165010E-0001 3.15889644E-0001 3.32686895E-0001 3.36210860E-0001 3.40844276E-0001 3.49574006E-0001 3.50905034E-0001 3.47751222E-0001 3.49553985E-0001 3.57357612E-0001 3.59729762E-0001 3.59293390E-0001 3.62637721E-0001 3.60635587E-0001 3.58240231E-0001 3.49105490E-0001 3.43263617E-0001 3.35122424E-0001 3.28577076E-0001 3.223303…
2.20988025E-0001 1.78685844E-0001 2.13474115E-0001 2.09338520E-0001 2.28756804E-0001 2.36650972E-0001 2.64102957E-0001 2.74138467E-0001 2.82625943E-0001 2.89876721E-0001 2.91336135E-0001 2.92514844E-0001 2.92353769E-0001 2.98040907E-0001 2.99376143E-0001 3.01057999E-0001 3.05723434E-0001 3.06172880E-0001 3.06072429E-0001 2.96913298E-0001 2.90380711E-0001 2.81357504E-0001 2.77759638E-0001 2.731114…
2.29327196E-0001 2.17367846E-0001 2.29133165E-0001 2.21360145E-0001 2.36689719E-0001 2.35649569E-0001 2.47684698E-0001 2.61798520E-0001 2.74640325E-0001 2.88186347E-0001 2.94144264E-0001 2.98024832E-0001 2.96523529E-0001 3.02915336E-0001 3.07256233E-0001 3.10751612E-0001 3.13690455E-0001 3.15209274E-0001 3.13830497E-0001 3.05110670E-0001 2.97264669E-0001 2.88475296E-0001 2.83681893E-0001 2.790895…
2.39751159E-0001 2.62885212E-0001 2.56939149E-0001 2.33132470E-0001 2.20228460E-0001 2.30538790E-0001 2.52606026E-0001 2.80097422E-0001 2.88969244E-0001 2.96806573E-0001 2.89319009E-0001 2.91296490E-0001 2.92692837E-0001 3.01108842E-0001 2.99994661E-0001 3.02402510E-0001 3.05489029E-0001 3.07282959E-0001 3.04872060E-0001 2.96382497E-0001 2.90511418E-0001 2.81282355E-0001 2.75209643E-0001 2.679991…
2.50175123E-0001 2.73938332E-0001 2.71018588E-0001 2.39776931E-0001 2.35285222E-0001 2.32533747E-0001 2.64108404E-0001 2.90198864E-0001 3.05378836E-0001 3.13103585E-0001 3.16598336E-0001 3.23128311E-0001 3.28310298E-0001 3.39483198E-0001 3.41715274E-0001 3.46062724E-0001 3.49037149E-0001 3.49753359E-0001 3.49939599E-0001 3.44170448E-0001 3.43264846E-0001 3.36499813E-0001 3.31789132E-0001 3.231949…
2.60599086E-0001 2.90874720E-0001 2.98162221E-0001 2.73636591E-0001 2.77828947E-0001 2.89574769E-0001 3.15561971E-0001 3.36703884E-0001 3.43490539E-0001 3.48886924E-0001 3.41676837E-0001 3.45996618E-0001 3.52260997E-0001 3.63075216E-0001 3.60751728E-0001 3.62697155E-0001 3.60410724E-0001 3.59374525E-0001 3.55603363E-0001 3.51816466E-0001 3.47554853E-0001 3.40437807E-0001 3.33345080E-0001 3.247653…
2.71023049E-0001 2.36822945E-0001 2.12328349E-0001 2.29424563E-0001 2.54645636E-0001 2.73240980E-0001 2.92045977E-0001 3.03068348E-0001 3.07423276E-0001 3.10926274E-0001 3.13635950E-0001 3.23047436E-0001 3.36077457E-0001 3.42642029E-0001 3.41940747E-0001 3.41673838E-0001 3.42827954E-0001 3.39653548E-0001 3.34504460E-0001 3.29896650E-0001 3.27798544E-0001 3.22928348E-0001 3.15758286E-0001 3.072212…
2.79362220E-0001 1.98792716E-0001 1.88833670E-0001 2.12991463E-0001 2.45862353E-0001 2.67003921E-0001 2.79979513E-0001 2.82398438E-0001 2.79547702E-0001 2.84251863E-0001 2.80028944E-0001 2.87164787E-0001 2.97332032E-0001 3.05874903E-0001 3.11396422E-0001 3.13736911E-0001 3.13579740E-0001 3.13374680E-0001 3.11833998E-0001 3.11292446E-0001 3.07214172E-0001 3.00074953E-0001 2.93743086E-0001 2.858652…
2.89786184E-0001 2.57466771E-0001 2.68961790E-0001 2.78892299E-0001 2.87246238E-0001 3.02715433E-0001 3.13247729E-0001 3.24385371E-0001 3.32349575E-0001 3.31579310E-0001 3.24921864E-0001 3.30199907E-0001 3.41321546E-0001 3.46217858E-0001 3.47914582E-0001 3.47284736E-0001 3.46186804E-0001 3.42594259E-0001 3.38488541E-0001 3.30699575E-0001 3.21083720E-0001 3.07722209E-0001 2.97953527E-0001 2.896800…
3.00210147E-0001 2.72894342E-0001 2.96564120E-0001 2.93241697E-0001 2.88203783E-0001 3.07519606E-0001 3.26306432E-0001 3.50233535E-0001 3.51880615E-0001 3.53819420E-0001 3.51087778E-0001 3.57027066E-0001 3.69930942E-0001 3.76337744E-0001 3.77931772E-0001 3.81438506E-0001 3.87299000E-0001 3.86302156E-0001 3.82427740E-0001 3.77119239E-0001 3.71094860E-0001 3.61545431E-0001 3.52652611E-0001 3.457292…
3.10634111E-0001 1.59738861E-0001 1.71046380E-0001 1.89739992E-0001 1.93664513E-0001 2.22511504E-0001 2.28376107E-0001 2.44493675E-0001 2.40413075E-0001 2.50581419E-0001 2.58761709E-0001 2.65470254E-0001 2.74013874E-0001 2.80587151E-0001 2.89382026E-0001 2.94217815E-0001 3.00544837E-0001 3.01018964E-0001 3.01928429E-0001 2.96217132E-0001 2.94575711E-0001 2.89116743E-0001 2.89050946E-0001 2.884381…
3.18973281E-0001 2.00226182E-0001 2.31223739E-0001 2.39568935E-0001 2.52964960E-0001 2.72926465E-0001 2.75855705E-0001 3.08804646E-0001 3.21819051E-0001 3.40699278E-0001 3.42583618E-0001 3.45304609E-0001 3.55002133E-0001 3.59225513E-0001 3.65387493E-0001 3.65701995E-0001 3.75720135E-0001 3.77972575E-0001 3.79611858E-0001 3.72924647E-0001 3.69362764E-0001 3.64407959E-0001 3.60871670E-0001 3.560010…
3.29397245E-0001 1.75279729E-0001 2.43059217E-0001 2.36343569E-0001 2.54085101E-0001 2.48039175E-0001 2.57062449E-0001 2.68207675E-0001 2.69035560E-0001 2.84718883E-0001 2.86760345E-0001 2.87444469E-0001 2.97995877E-0001 3.04332323E-0001 3.08265481E-0001 3.09231935E-0001 3.10063591E-0001 3.10665152E-0001 3.08871250E-0001 3.03788470E-0001 3.01871808E-0001 2.94494740E-0001 2.91318894E-0001 2.824309…
3.39821208E-0001 1.52426705E-0001 1.81900970E-0001 2.13008859E-0001 2.13715041E-0001 2.27793587E-0001 2.48119858E-0001 2.71185681E-0001 2.79748163E-0001 2.91669867E-0001 2.92465898E-0001 2.99892714E-0001 3.04581856E-0001 3.12960704E-0001 3.13740483E-0001 3.12762276E-0001 3.14310133E-0001 3.14567789E-0001 3.15246328E-0001 3.08089651E-0001 3.03339950E-0001 2.94772449E-0001 2.93468545E-0001 2.849197…
3.50245172E-0001 2.05294649E-0001 2.04897793E-0001 1.99659531E-0001 2.21473523E-0001 2.45071161E-0001 2.59828585E-0001 2.73370179E-0001 2.76161863E-0001 2.95747307E-0001 3.00879222E-0001 2.99799188E-0001 3.11464279E-0001 3.25349131E-0001 3.31748383E-0001 3.30909753E-0001 3.33489073E-0001 3.36104182E-0001 3.35657654E-0001 3.31418972E-0001 3.30004461E-0001 3.21058168E-0001 3.18725499E-0001 3.105905…
3.60669135E-0001 2.55245730E-0001 2.35375860E-0001 2.39099894E-0001 2.44474234E-0001 2.58376609E-0001 2.67863902E-0001 2.74459103E-0001 2.86778538E-0001 2.99274585E-0001 2.96783019E-0001 2.96198546E-0001 3.01495681E-0001 3.01644199E-0001 2.99898046E-0001 2.98697475E-0001 2.98242850E-0001 2.96440733E-0001 2.93439350E-0001 2.87731512E-0001 2.80964953E-0001 2.71524994E-0001 2.64135711E-0001 2.552002…
3.69008306E-0001 2.58513473E-0001 2.57249565E-0001 2.39296586E-0001 2.48935847E-0001 2.55141002E-0001 2.67043218E-0001 2.80077494E-0001 2.84246233E-0001 2.96220406E-0001 3.00630436E-0001 3.03633970E-0001 3.16724893E-0001 3.22158820E-0001 3.29672205E-0001 3.32285587E-0001 3.37664074E-0001 3.39046373E-0001 3.39750807E-0001 3.36496355E-0001 3.32611214E-0001 3.24589755E-0001 3.22179366E-0001 3.151733…
3.79432269E-0001 2.41056795E-0001 2.63718794E-0001 2.88163106E-0001 2.82881745E-0001 3.08865227E-0001 3.14424427E-0001 3.14409536E-0001 3.16437688E-0001 3.23610885E-0001 3.32431559E-0001 3.34480837E-0001 3.45590828E-0001 3.46849552E-0001 3.51942107E-0001 3.55292475E-0001 3.61826195E-0001 3.62593073E-0001 3.60997946E-0001 3.58067356E-0001 3.53392607E-0001 3.48592922E-0001 3.43304310E-0001 3.372137…
3.89856233E-0001 2.13679639E-0001 2.62305135E-0001 2.55792669E-0001 2.73648287E-0001 2.79455135E-0001 2.94397845E-0001 2.84155322E-0001 2.87332472E-0001 3.03986196E-0001 3.14884140E-0001 3.24380121E-0001 3.32498977E-0001 3.42007766E-0001 3.41977973E-0001 3.46709965E-0001 3.50227960E-0001 3.60283084E-0001 3.57263384E-0001 3.56676727E-0001 3.51062627E-0001 3.47052147E-0001 3.38030513E-0001 3.314715…
4.00280196E-0001 1.80913744E-0001 1.77763404E-0001 1.73264780E-0001 1.67751272E-0001 1.63372756E-0001 1.61463218E-0001 1.73720582E-0001 1.77634550E-0001 1.82930998E-0001 1.84214354E-0001 1.90313077E-0001 1.96579807E-0001 2.00655223E-0001 2.01145246E-0001 2.02480282E-0001 2.04563947E-0001 2.08653398E-0001 2.07255523E-0001 2.03829497E-0001 1.95566203E-0001 1.90305885E-0001 1.87785446E-0001 1.871747…
4.10704160E-0001 2.04633968E-0001 2.22370516E-0001 2.33200684E-0001 2.70266688E-0001 2.83236646E-0001 2.88771684E-0001 2.95026178E-0001 2.95295203E-0001 3.01415907E-0001 3.02522805E-0001 3.02627103E-0001 3.07201137E-0001 3.16592868E-0001 3.18996127E-0001 3.22346907E-0001 3.20843933E-0001 3.24135646E-0001 3.20956549E-0001 3.15583562E-0001 3.08074010E-0001 2.98337942E-0001 2.93877311E-0001 2.873156…
4.19043330E-0001 2.27443698E-0001 2.28885282E-0001 2.24452301E-0001 2.31542072E-0001 2.38050845E-0001 2.47304639E-0001 2.72694629E-0001 2.86816466E-0001 2.93443170E-0001 2.89598837E-0001 2.98320418E-0001 3.08818602E-0001 3.13318166E-0001 3.12440876E-0001 3.13699064E-0001 3.15687075E-0001 3.18972525E-0001 3.18137644E-0001 3.14190199E-0001 3.10570918E-0001 3.04421941E-0001 3.01582938E-0001 2.930882…
4.29467294E-0001 1.82968121E-0001 2.39881674E-0001 2.59277340E-0001 2.52124148E-0001 2.53874273E-0001 2.49800833E-0001 2.62214451E-0001 2.65671585E-0001 2.75593675E-0001 2.82683652E-0001 2.87849081E-0001 3.00420689E-0001 3.04822486E-0001 3.09514062E-0001 3.07600092E-0001 3.12500739E-0001 3.12384608E-0001 3.10450641E-0001 3.09119962E-0001 3.05750734E-0001 3.00363503E-0001 2.94380654E-0001 2.895531…
4.39891257E-0001 1.58048064E-0001 1.64945563E-0001 1.80444536E-0001 2.06176713E-0001 2.19238695E-0001 2.24918872E-0001 2.35372184E-0001 2.32438771E-0001 2.33669837E-0001 2.41168447E-0001 2.40857579E-0001 2.54389001E-0001 2.66329449E-0001 2.77894232E-0001 2.79441975E-0001 2.80352839E-0001 2.80980448E-0001 2.85113960E-0001 2.85809773E-0001 2.85820215E-0001 2.79850801E-0001 2.76084242E-0001 2.724847…
4.50315221E-0001 1.48004956E-0001 1.58090265E-0001 1.66569579E-0001 1.84759724E-0001 1.96009330E-0001 2.24203736E-0001 2.31098047E-0001 2.35497089E-0001 2.42855245E-0001 2.48770057E-0001 2.56303444E-0001 2.67226389E-0001 2.76382883E-0001 2.79538491E-0001 2.79680241E-0001 2.81385968E-0001 2.84092017E-0001 2.85197567E-0001 2.81717790E-0001 2.83233314E-0001 2.78672124E-0001 2.77962861E-0001 2.709097…
4.60739184E-0001 1.32946251E-0001 1.78161831E-0001 1.74393830E-0001 1.64121171E-0001 1.79915627E-0001 2.20551633E-0001 2.50849435E-0001 2.44739664E-0001 2.49618743E-0001 2.58631107E-0001 2.73127370E-0001 2.82896815E-0001 2.85904691E-0001 2.86132652E-0001 2.89452132E-0001 2.94066294E-0001 2.95397696E-0001 2.93215861E-0001 2.87452597E-0001 2.82787916E-0001 2.76710350E-0001 2.74766304E-0001 2.709454…
4.69078355E-0001 1.79220791E-0001 1.96335387E-0001 1.96534470E-0001 2.14212177E-0001 2.13799382E-0001 2.32647161E-0001 2.50935808E-0001 2.53036701E-0001 2.70155561E-0001 2.74811212E-0001 2.79804325E-0001 2.82864634E-0001 2.91565045E-0001 2.95171174E-0001 2.95871659E-0001 2.96848503E-0001 3.00921023E-0001 2.99424754E-0001 2.98612179E-0001 2.95686648E-0001 2.91461065E-0001 2.84842359E-0001 2.801580…
4.79502318E-0001 2.53081592E-0001 2.43158780E-0001 2.62171094E-0001 2.68012161E-0001 2.94873485E-0001 3.00929220E-0001 3.08727473E-0001 3.20148061E-0001 3.38304672E-0001 3.48209067E-0001 3.58206312E-0001 3.68667630E-0001 3.70071018E-0001 3.70866036E-0001 3.72193331E-0001 3.76614109E-0001 3.80686250E-0001 3.76723063E-0001 3.73184427E-0001 3.68471688E-0001 3.61029518E-0001 3.56028843E-0001 3.450007…
4.89926282E-0001 2.21816819E-0001 2.05606235E-0001 2.21183169E-0001 2.16772661E-0001 2.32564585E-0001 2.52311660E-0001 2.62704553E-0001 2.67908378E-0001 2.76078823E-0001 2.82392246E-0001 2.84127018E-0001 2.95785314E-0001 3.03360162E-0001 3.03777070E-0001 3.08143688E-0001 3.09326745E-0001 3.14329816E-0001 3.15507485E-0001 3.14381750E-0001 3.10104291E-0001 3.04371821E-0001 3.04077733E-0001 3.006217…
5.00350245E-0001 2.34293380E-0001 2.63769263E-0001 2.77538612E-0001 2.74770061E-0001 2.69588234E-0001 2.74136360E-0001 2.94799284E-0001 3.00352544E-0001 2.99150996E-0001 2.99506313E-0001 3.07530858E-0001 3.16831859E-0001 3.22048778E-0001 3.25220288E-0001 3.28902507E-0001 3.32531897E-0001 3.34222114E-0001 3.32156256E-0001 3.27598957E-0001 3.21958714E-0001 3.14648190E-0001 3.09329253E-0001 3.050317…
5.50385270E-0001 1.07150852E-0001 1.41598168E-0001 2.13345576E-0001 2.32830239E-0001 2.38853449E-0001 2.26167041E-0001 2.37715724E-0001 2.35004671E-0001 2.44290981E-0001 2.43005952E-0001 2.48505536E-0001 2.50478419E-0001 2.51519641E-0001 2.55366484E-0001 2.61572020E-0001 2.66007731E-0001 2.63667125E-0001 2.59618744E-0001 2.55516327E-0001 2.53212974E-0001 2.47730437E-0001 2.45065144E-0001 2.394649…
6.00420294E-0001 1.87560005E-0001 2.04837527E-0001 2.17810375E-0001 2.33781097E-0001 2.46533839E-0001 2.40803941E-0001 2.50306126E-0001 2.49624722E-0001 2.68078305E-0001 2.64490985E-0001 2.70799349E-0001 2.81854538E-0001 2.92566711E-0001 2.96044509E-0001 2.89093670E-0001 2.89508157E-0001 2.91061558E-0001 2.93371257E-0001 2.93734440E-0001 2.91518077E-0001 2.86003004E-0001 2.78521411E-0001 2.708350…
6.50455319E-0001 2.58916170E-0001 2.70071831E-0001 2.92126670E-0001 3.09471744E-0001 3.19679165E-0001 3.23866703E-0001 3.28839665E-0001 3.37705010E-0001 3.40121622E-0001 3.45467676E-0001 3.49854090E-0001 3.57526340E-0001 3.61739323E-0001 3.65389025E-0001 3.62277555E-0001 3.61540759E-0001 3.55025940E-0001 3.53678496E-0001 3.47868632E-0001 3.43927314E-0001 3.35833824E-0001 3.30386890E-0001 3.195543…
7.00490343E-0001 2.07115394E-0001 2.16704481E-0001 2.39810436E-0001 2.58709228E-0001 2.72356386E-0001 2.82418212E-0001 2.81837176E-0001 2.81240072E-0001 2.87495000E-0001 2.93596704E-0001 3.03199382E-0001 3.17649681E-0001 3.22624578E-0001 3.21659689E-0001 3.22087031E-0001 3.20532395E-0001 3.21071177E-0001 3.18903689E-0001 3.19181960E-0001 3.16487294E-0001 3.10114446E-0001 3.05562853E-0001 2.966458…
7.50525368E-0001 1.78608353E-0001 1.68963114E-0001 2.07499126E-0001 2.20923801E-0001 2.54084525E-0001 2.50725529E-0001 2.44431352E-0001 2.34262282E-0001 2.43384017E-0001 2.44887164E-0001 2.53957134E-0001 2.61482884E-0001 2.72882071E-0001 2.74977001E-0001 2.70957656E-0001 2.67090754E-0001 2.64408072E-0001 2.62340169E-0001 2.59016676E-0001 2.55134170E-0001 2.49276853E-0001 2.46055243E-0001 2.413324…
8.00560392E-0001 1.62258949E-0001 1.98516630E-0001 2.21940842E-0001 2.31971204E-0001 2.26350918E-0001 2.21931974E-0001 2.15543531E-0001 2.22104469E-0001 2.35894416E-0001 2.46915539E-0001 2.48746283E-0001 2.56650107E-0001 2.65218912E-0001 2.73040749E-0001 2.72429035E-0001 2.74197424E-0001 2.75803530E-0001 2.77968106E-0001 2.77469984E-0001 2.75565411E-0001 2.71399289E-0001 2.67540683E-0001 2.623747…
8.50595417E-0001 1.19501103E-0001 1.32798609E-0001 1.61421004E-0001 1.83636595E-0001 1.96140138E-0001 2.05379607E-0001 2.01295741E-0001 2.00483012E-0001 2.01466180E-0001 2.08961574E-0001 2.16453187E-0001 2.20686317E-0001 2.26470674E-0001 2.28972132E-0001 2.32875326E-0001 2.34953241E-0001 2.37704380E-0001 2.38369647E-0001 2.36618377E-0001 2.33625677E-0001 2.28462198E-0001 2.25384763E-0001 2.215160…
9.00630441E-0001 1.94814838E-0001 2.07411312E-0001 2.19207160E-0001 2.19911569E-0001 2.32574608E-0001 2.45793889E-0001 2.50761702E-0001 2.54045861E-0001 2.59664982E-0001 2.69065713E-0001 2.75662093E-0001 2.83280989E-0001 2.88234296E-0001 2.92084726E-0001 2.94586997E-0001 2.99244579E-0001 3.01027669E-0001 3.03160160E-0001 3.00718920E-0001 2.98326876E-0001 2.93591724E-0001 2.89676712E-0001 2.856196…
9.50665466E-0001 2.17561599E-0001 2.17566064E-0001 2.20033942E-0001 2.36381233E-0001 2.50197296E-0001 2.63248923E-0001 2.60470563E-0001 2.58349418E-0001 2.57389756E-0001 2.56322982E-0001 2.62816923E-0001 2.73708783E-0001 2.79062314E-0001 2.83049862E-0001 2.83888778E-0001 2.89909638E-0001 2.89133337E-0001 2.85141200E-0001 2.79184620E-0001 2.76749790E-0001 2.72482595E-0001 2.68461440E-0001 2.628355…
1.00070049E+0000 9.46779862E-0002 1.39947670E-0001 1.81538555E-0001 1.79055104E-0001 1.91166558E-0001 1.91653212E-0001 2.09143625E-0001 2.08544360E-0001 2.14381529E-0001 2.12137711E-0001 2.11818336E-0001 2.19748505E-0001 2.26922487E-0001 2.32211907E-0001 2.33273984E-0001 2.37153013E-0001 2.39259882E-0001 2.39478139E-0001 2.37192640E-0001 2.36462754E-0001 2.32124375E-0001 2.28879464E-0001 2.240115…
1.10077054E+0000 1.89272358E-0001 1.97555043E-0001 1.97165578E-0001 1.99359324E-0001 2.20386673E-0001 2.41860477E-0001 2.64815129E-0001 2.57474986E-0001 2.59906000E-0001 2.60081173E-0001 2.67489178E-0001 2.72046491E-0001 2.82697556E-0001 2.88269071E-0001 2.92623893E-0001 2.92683171E-0001 2.93980560E-0001 2.92671041E-0001 2.92846537E-0001 2.90170844E-0001 2.86494424E-0001 2.84851457E-0001 2.798943…
1.20084059E+0000 1.90542080E-0001 2.02809429E-0001 2.41984086E-0001 2.61694679E-0001 2.86783243E-0001 2.88303632E-0001 2.92887476E-0001 2.89605258E-0001 3.04030879E-0001 3.14067568E-0001 3.21513004E-0001 3.30483426E-0001 3.36734373E-0001 3.43009149E-0001 3.41870804E-0001 3.45763164E-0001 3.46886290E-0001 3.48146937E-0001 3.44068846E-0001 3.41095530E-0001 3.35888177E-0001 3.29834920E-0001 3.230832…
1.30091064E+0000 1.87432141E-0001 2.30117795E-0001 2.52020416E-0001 2.52592440E-0001 2.72739171E-0001 2.73817416E-0001 2.81248954E-0001 2.80339330E-0001 2.97504208E-0001 3.07356949E-0001 3.19282532E-0001 3.30481054E-0001 3.34959738E-0001 3.35807437E-0001 3.37612022E-0001 3.45025209E-0001 3.49657654E-0001 3.47488754E-0001 3.45258742E-0001 3.43324619E-0001 3.42006283E-0001 3.39423366E-0001 3.325133…
1.40098069E+0000 1.54405022E-0001 2.30099276E-0001 2.50694975E-0001 2.74233139E-0001 2.65304745E-0001 2.56322376E-0001 2.61979809E-0001 2.60990976E-0001 2.70457805E-0001 2.77975531E-0001 2.83075349E-0001 2.92423903E-0001 2.97196778E-0001 2.96841556E-0001 2.96259993E-0001 2.96077628E-0001 2.98149236E-0001 2.97296236E-0001 2.94514995E-0001 2.90016868E-0001 2.81882382E-0001 2.77302715E-0001 2.688626…
1.49896594E+0000 1.43568503E-0001 1.97994196E-0001 2.23934234E-0001 2.37337028E-0001 2.37622176E-0001 2.46408171E-0001 2.67424888E-0001 2.68849681E-0001 2.76401086E-0001 2.72729922E-0001 2.81591825E-0001 2.85371943E-0001 2.93824812E-0001 2.96897020E-0001 3.03726638E-0001 3.06515973E-0001 3.06277781E-0001 3.04474206E-0001 3.01795402E-0001 3.00844429E-0001 2.93353144E-0001 2.90167020E-0001 2.842014…
1.59903599E+0000 1.61838822E-0001 1.80205895E-0001 1.81531337E-0001 1.87825264E-0001 1.96672136E-0001 2.15147765E-0001 2.24152544E-0001 2.21502717E-0001 2.31969622E-0001 2.31321184E-0001 2.37428792E-0001 2.52418636E-0001 2.64328456E-0001 2.70649413E-0001 2.70389416E-0001 2.69386574E-0001 2.71723057E-0001 2.69411145E-0001 2.69354399E-0001 2.67908410E-0001 2.63363456E-0001 2.61004084E-0001 2.567932…
1.69910604E+0000 1.45160134E-0001 1.78672312E-0001 1.73026065E-0001 2.06607312E-0001 2.26795829E-0001 2.63644493E-0001 2.68869122E-0001 2.65659924E-0001 2.76083616E-0001 2.81667922E-0001 2.94550505E-0001 3.00039041E-0001 3.08574295E-0001 3.14574788E-0001 3.18618905E-0001 3.16590005E-0001 3.18338363E-0001 3.15609055E-0001 3.14441498E-0001 3.09235095E-0001 3.05477906E-0001 3.01341531E-0001 2.954390…
1.79917609E+0000 1.61947882E-0001 1.85681862E-0001 1.96022228E-0001 2.18941066E-0001 2.61495375E-0001 2.84595690E-0001 2.92167445E-0001 2.91621593E-0001 3.01072596E-0001 3.04838010E-0001 3.03476071E-0001 3.10367699E-0001 3.15379906E-0001 3.22275468E-0001 3.22295712E-0001 3.22461514E-0001 3.20525062E-0001 3.19527020E-0001 3.14040409E-0001 3.10357597E-0001 3.04059355E-0001 3.01908029E-0001 2.952089…
1.89924614E+0000 1.80395748E-0001 2.30963669E-0001 2.33333497E-0001 2.33116291E-0001 2.44760118E-0001 2.62275379E-0001 2.67038949E-0001 2.71644261E-0001 2.77538280E-0001 2.84634569E-0001 2.94914840E-0001 3.07407748E-0001 3.08261714E-0001 3.10330742E-0001 3.09236904E-0001 3.10892568E-0001 3.08403135E-0001 3.09738376E-0001 3.08407179E-0001 3.05369772E-0001 2.98976342E-0001 2.94788876E-0001 2.873995…
1.99931619E+0000 1.12549778E-0001 2.00975086E-0001 1.88919542E-0001 1.97979617E-0001 1.92252173E-0001 2.15970703E-0001 2.27624431E-0001 2.29855801E-0001 2.45080069E-0001 2.53801051E-0001 2.63156890E-0001 2.73000344E-0001 2.76893363E-0001 2.78286291E-0001 2.80181289E-0001 2.84310029E-0001 2.85315290E-0001 2.86887750E-0001 2.84320400E-0001 2.81891772E-0001 2.76902978E-0001 2.74353849E-0001 2.711074…
2.19945629E+0000 1.39751385E-0001 1.53781145E-0001 1.68472800E-0001 1.76151368E-0001 2.02112033E-0001 2.25282333E-0001 2.43299458E-0001 2.43713297E-0001 2.49210324E-0001 2.53213764E-0001 2.53810610E-0001 2.66371726E-0001 2.76431362E-0001 2.81511939E-0001 2.85906353E-0001 2.92109799E-0001 2.96189946E-0001 2.95923915E-0001 2.91441286E-0001 2.88347277E-0001 2.82188622E-0001 2.79997117E-0001 2.745470…
2.39959638E+0000 1.94865615E-0001 1.88860864E-0001 2.16951111E-0001 2.17981298E-0001 2.30374603E-0001 2.32635014E-0001 2.50874438E-0001 2.54203691E-0001 2.69854767E-0001 2.79421384E-0001 2.89078568E-0001 2.94485215E-0001 3.02210870E-0001 3.08977399E-0001 3.18293322E-0001 3.25275138E-0001 3.29605737E-0001 3.27570941E-0001 3.23848054E-0001 3.18153061E-0001 3.12731746E-0001 3.08378484E-0001 3.037208…
2.59973648E+0000 1.47563776E-0001 1.79788376E-0001 2.11973473E-0001 2.28274039E-0001 2.39448997E-0001 2.55249169E-0001 2.67246675E-0001 2.67274603E-0001 2.78263268E-0001 2.80283723E-0001 2.90740884E-0001 2.99789238E-0001 3.09314794E-0001 3.16453085E-0001 3.19248324E-0001 3.20849971E-0001 3.18579510E-0001 3.16790279E-0001 3.17787550E-0001 3.17175642E-0001 3.12605433E-0001 3.06303913E-0001 2.988381…
2.79987658E+0000 1.51693676E-0001 1.89829346E-0001 2.15966080E-0001 2.02069467E-0001 2.11037629E-0001 2.20216950E-0001 2.22511655E-0001 2.25968398E-0001 2.29807089E-0001 2.37006374E-0001 2.42905933E-0001 2.59506175E-0001 2.70495347E-0001 2.77165957E-0001 2.79807423E-0001 2.83534132E-0001 2.84355725E-0001 2.85266906E-0001 2.87234583E-0001 2.85924661E-0001 2.82043267E-0001 2.78115409E-0001 2.762864…
3.00001668E+0000 2.03897445E-0001 1.97523845E-0001 1.78880014E-0001 1.82033388E-0001 1.81417540E-0001 1.95769071E-0001 2.12111614E-0001 2.19737284E-0001 2.33600482E-0001 2.41334884E-0001 2.46328577E-0001 2.51806761E-0001 2.55938186E-0001 2.58692873E-0001 2.58703037E-0001 2.62453340E-0001 2.62027926E-0001 2.63973513E-0001 2.62434096E-0001 2.62383021E-0001 2.57786470E-0001 2.53900424E-0001 2.504991…
3.20015678E+0000 1.49231864E-0001 1.61024313E-0001 1.71598107E-0001 1.93449459E-0001 2.16115843E-0001 2.32174954E-0001 2.30248978E-0001 2.37419448E-0001 2.43809595E-0001 2.47490746E-0001 2.53899793E-0001 2.71924379E-0001 2.85199181E-0001 2.87388278E-0001 2.85701236E-0001 2.85520734E-0001 2.87113953E-0001 2.88484618E-0001 2.90054091E-0001 2.88266773E-0001 2.85302327E-0001 2.81667600E-0001 2.788426…
3.40029687E+0000 1.50171795E-0001 1.58644357E-0001 1.75127557E-0001 2.08644733E-0001 2.40596787E-0001 2.58566034E-0001 2.46651021E-0001 2.42544281E-0001 2.42897114E-0001 2.54855573E-0001 2.62815822E-0001 2.80928751E-0001 2.90266520E-0001 2.92982248E-0001 2.94239546E-0001 2.93961624E-0001 2.97315590E-0001 2.98851012E-0001 2.99841926E-0001 3.00249651E-0001 2.97180238E-0001 2.95119627E-0001 2.893208…
3.60043697E+0000 2.13137325E-0001 2.55078551E-0001 2.32412651E-0001 2.38699426E-0001 2.40210385E-0001 2.67928678E-0001 2.63013463E-0001 2.58077962E-0001 2.63910994E-0001 2.77054707E-0001 2.80569948E-0001 2.91131452E-0001 2.93277487E-0001 2.98420992E-0001 2.99934013E-0001 2.99307337E-0001 2.98743167E-0001 2.98536776E-0001 2.97931646E-0001 2.96920446E-0001 2.89917671E-0001 2.86373981E-0001 2.797215…
3.80057707E+0000 1.44584531E-0001 1.60565420E-0001 1.76408808E-0001 1.92315545E-0001 2.24181250E-0001 2.32659725E-0001 2.38445257E-0001 2.35336210E-0001 2.39661901E-0001 2.44116418E-0001 2.47714818E-0001 2.66127577E-0001 2.76689936E-0001 2.81410224E-0001 2.83998939E-0001 2.91504693E-0001 2.96994826E-0001 2.98512843E-0001 2.97744480E-0001 2.96820486E-0001 2.93424017E-0001 2.93724429E-0001 2.894796…
4.00071717E+0000 2.60275186E-0001 2.44426537E-0001 2.31322501E-0001 2.24724706E-0001 2.42730389E-0001 2.51457184E-0001 2.64802940E-0001 2.65030754E-0001 2.69532424E-0001 2.72078760E-0001 2.78325113E-0001 2.88307811E-0001 2.95228886E-0001 3.00138695E-0001 3.01657266E-0001 3.06984442E-0001 3.08185625E-0001 3.07856925E-0001 3.04746068E-0001 3.04851247E-0001 3.00281533E-0001 2.98029038E-0001 2.907497…
4.20085727E+0000 2.12531410E-0001 2.16095861E-0001 2.18394670E-0001 2.24846558E-0001 2.39681830E-0001 2.55534608E-0001 2.65268722E-0001 2.62091247E-0001 2.63622910E-0001 2.62571209E-0001 2.64202221E-0001 2.71108128E-0001 2.78111688E-0001 2.83881960E-0001 2.86858336E-0001 2.92065823E-0001 2.93293308E-0001 2.90158033E-0001 2.83172966E-0001 2.80873309E-0001 2.75795820E-0001 2.73949384E-0001 2.708683…
4.40099736E+0000 1.19575424E-0001 1.34631382E-0001 1.43913397E-0001 1.60038720E-0001 1.64905912E-0001 1.89973607E-0001 1.92712741E-0001 1.92591604E-0001 1.98604053E-0001 2.10099735E-0001 2.13851172E-0001 2.26859861E-0001 2.36708974E-0001 2.46174196E-0001 2.46794940E-0001 2.53845456E-0001 2.55519963E-0001 2.55833586E-0001 2.54437272E-0001 2.54941026E-0001 2.54447267E-0001 2.53906743E-0001 2.523049…
4.59905267E+0000 1.42165995E-0001 1.48998553E-0001 1.65362001E-0001 1.81666155E-0001 1.91665011E-0001 2.00111480E-0001 2.00216944E-0001 2.03693485E-0001 2.08901291E-0001 2.17224469E-0001 2.20600722E-0001 2.33283377E-0001 2.43704782E-0001 2.52281285E-0001 2.54987951E-0001 2.56591485E-0001 2.58067388E-0001 2.57490979E-0001 2.56087397E-0001 2.54878197E-0001 2.51305204E-0001 2.49154762E-0001 2.455386…
4.79919277E+0000 1.32708920E-0001 1.60899247E-0001 1.88496021E-0001 1.89550404E-0001 1.92706905E-0001 1.95291313E-0001 1.95085554E-0001 1.93173173E-0001 2.02815941E-0001 2.10627858E-0001 2.14506322E-0001 2.26849725E-0001 2.37480714E-0001 2.42403028E-0001 2.44201215E-0001 2.47487692E-0001 2.52943480E-0001 2.52824406E-0001 2.51987057E-0001 2.51169349E-0001 2.49781355E-0001 2.47201942E-0001 2.447404…
4.99933287E+0000 1.85198364E-0001 2.18095147E-0001 2.19034754E-0001 2.16776591E-0001 2.36735748E-0001 2.52545711E-0001 2.51446034E-0001 2.37596194E-0001 2.48601809E-0001 2.53466682E-0001 2.54794942E-0001 2.57356823E-0001 2.67455318E-0001 2.71871619E-0001 2.73237670E-0001 2.72547761E-0001 2.73257064E-0001 2.72299197E-0001 2.70885983E-0001 2.69065670E-0001 2.64412889E-0001 2.61749150E-0001 2.552638…
5.49968311E+0000 2.09484720E-0001 2.12339583E-0001 2.17464627E-0001 2.29451892E-0001 2.43282360E-0001 2.53160090E-0001 2.65347396E-0001 2.56911666E-0001 2.59329308E-0001 2.58861796E-0001 2.63109864E-0001 2.70129128E-0001 2.74205448E-0001 2.75627814E-0001 2.76682958E-0001 2.78539935E-0001 2.77175993E-0001 2.72926996E-0001 2.69477008E-0001 2.67043225E-0001 2.60921089E-0001 2.57514546E-0001 2.508575…
6.00003336E+0000 2.10083019E-0001 2.19599132E-0001 1.94814673E-0001 2.11290561E-0001 2.11096869E-0001 2.11659577E-0001 2.23166457E-0001 2.24036104E-0001 2.33671680E-0001 2.34884186E-0001 2.43133418E-0001 2.50538337E-0001 2.60441776E-0001 2.64246360E-0001 2.68055262E-0001 2.69967483E-0001 2.72729125E-0001 2.71253744E-0001 2.69807463E-0001 2.67251699E-0001 2.63832109E-0001 2.61343042E-0001 2.569083…
6.50038360E+0000 2.09302571E-0001 2.19193220E-0001 2.19957003E-0001 2.29790576E-0001 2.27181042E-0001 2.31118816E-0001 2.30725514E-0001 2.31257315E-0001 2.31775122E-0001 2.35422662E-0001 2.45057528E-0001 2.53843657E-0001 2.61102864E-0001 2.63881123E-0001 2.64274593E-0001 2.66305841E-0001 2.67634594E-0001 2.67427884E-0001 2.66904375E-0001 2.66028168E-0001 2.62767022E-0001 2.57525375E-0001 2.503324…
7.00073385E+0000 1.30689131E-0001 1.85296963E-0001 1.86317099E-0001 2.18828776E-0001 2.36074892E-0001 2.54876501E-0001 2.51263395E-0001 2.48202596E-0001 2.47532366E-0001 2.52672539E-0001 2.57574636E-0001 2.65677195E-0001 2.72268610E-0001 2.77071400E-0001 2.79929786E-0001 2.85122491E-0001 2.88131463E-0001 2.90674776E-0001 2.92829261E-0001 2.93658089E-0001 2.89124822E-0001 2.82818963E-0001 2.783353…
7.49899930E+0000 1.73575884E-0001 2.06812735E-0001 2.12781052E-0001 2.20039294E-0001 2.39608047E-0001 2.48648603E-0001 2.52644419E-0001 2.62790404E-0001 2.68679354E-0001 2.67497081E-0001 2.70779801E-0001 2.78203193E-0001 2.88403788E-0001 2.92090138E-0001 2.96082234E-0001 3.00947740E-0001 3.05583740E-0001 3.08249419E-0001 3.08449550E-0001 3.06164638E-0001 3.00906725E-0001 2.96172129E-0001 2.911029…
7.99934954E+0000 1.80195090E-0001 2.05826170E-0001 2.39041042E-0001 2.51912320E-0001 2.45329884E-0001 2.46608607E-0001 2.43655578E-0001 2.52782960E-0001 2.57259670E-0001 2.57253069E-0001 2.62296284E-0001 2.75195118E-0001 2.80897837E-0001 2.80961062E-0001 2.81920140E-0001 2.84782797E-0001 2.89260389E-0001 2.87373190E-0001 2.89521792E-0001 2.87356517E-0001 2.84000743E-0001 2.78115282E-0001 2.721313…
8.49969979E+0000 1.62111281E-0001 1.67991698E-0001 1.86957665E-0001 2.44067347E-0001 2.53441984E-0001 2.61405040E-0001 2.59140851E-0001 2.58488304E-0001 2.56254483E-0001 2.55085579E-0001 2.59091414E-0001 2.69368123E-0001 2.79923228E-0001 2.83521578E-0001 2.88470133E-0001 2.89126807E-0001 2.88446109E-0001 2.85104341E-0001 2.84125240E-0001 2.83920607E-0001 2.81349107E-0001 2.76652622E-0001 2.703321…
9.00005004E+0000 1.39306440E-0001 1.62398510E-0001 1.69808259E-0001 2.09287171E-0001 2.18092968E-0001 2.20542497E-0001 2.14687371E-0001 2.13568569E-0001 2.13841394E-0001 2.15970810E-0001 2.20202559E-0001 2.31548152E-0001 2.43563781E-0001 2.50278551E-0001 2.50196708E-0001 2.53656350E-0001 2.52572997E-0001 2.55538979E-0001 2.51479232E-0001 2.48882667E-0001 2.45586108E-0001 2.43685511E-0001 2.400178…
9.50040028E+0000 1.37266950E-0001 1.65235262E-0001 1.79384877E-0001 2.01318661E-0001 2.14995735E-0001 2.11562623E-0001 1.96318059E-0001 1.93832255E-0001 1.94876170E-0001 1.99976741E-0001 1.97983230E-0001 2.04555843E-0001 2.14530535E-0001 2.20782285E-0001 2.21420415E-0001 2.23064907E-0001 2.25594775E-0001 2.28462713E-0001 2.25811644E-0001 2.21584257E-0001 2.19139687E-0001 2.17225380E-0001 2.135579…
1.00007505E+0001 1.66949826E-0001 1.91416052E-0001 1.87292771E-0001 1.90347636E-0001 2.05471446E-0001 1.98572942E-0001 2.04822280E-0001 1.98066453E-0001 2.03107518E-0001 2.05513771E-0001 2.04360709E-0001 2.14027315E-0001 2.19918907E-0001 2.24985198E-0001 2.26690626E-0001 2.30776420E-0001 2.35698860E-0001 2.37456359E-0001 2.36507016E-0001 2.36500340E-0001 2.32409529E-0001 2.31304082E-0001 2.260024…
1.09993662E+0001 1.33069077E-0001 1.57229970E-0001 1.70298546E-0001 1.57837170E-0001 1.63328452E-0001 1.74297697E-0001 1.88320853E-0001 1.92222452E-0001 1.91790201E-0001 1.86664388E-0001 1.89291434E-0001 2.04760180E-0001 2.14106017E-0001 2.22641585E-0001 2.20964408E-0001 2.24183351E-0001 2.26729405E-0001 2.27527435E-0001 2.26721394E-0001 2.24503416E-0001 2.21007734E-0001 2.20320149E-0001 2.174655…
1.20000667E+0001 1.17765717E-0001 1.54717102E-0001 1.58623379E-0001 1.83784814E-0001 2.00679958E-0001 2.15067406E-0001 2.26914548E-0001 2.16301882E-0001 2.04573383E-0001 2.02325176E-0001 2.11873347E-0001 2.24107815E-0001 2.33265010E-0001 2.36669732E-0001 2.37049532E-0001 2.34808853E-0001 2.36496915E-0001 2.37649456E-0001 2.38643853E-0001 2.37490099E-0001 2.34009659E-0001 2.33439576E-0001 2.286500…
1.30007672E+0001 1.38533000E-0001 1.63882335E-0001 1.65609004E-0001 1.80582784E-0001 2.02218650E-0001 2.16713100E-0001 2.21901099E-0001 2.16630848E-0001 2.28008955E-0001 2.26993200E-0001 2.34921290E-0001 2.39908073E-0001 2.49859416E-0001 2.55147518E-0001 2.57192643E-0001 2.60892388E-0001 2.65105120E-0001 2.67891468E-0001 2.68215261E-0001 2.68423462E-0001 2.63400648E-0001 2.60635529E-0001 2.548407…
1.39993829E+0001 1.52992535E-0001 1.65888977E-0001 1.69530294E-0001 1.72051040E-0001 1.97129766E-0001 2.08608598E-0001 2.03324228E-0001 1.97783904E-0001 2.09098823E-0001 2.17002300E-0001 2.25543580E-0001 2.29722868E-0001 2.36689946E-0001 2.41593533E-0001 2.46654832E-0001 2.49041606E-0001 2.53219538E-0001 2.54137031E-0001 2.54106419E-0001 2.52050036E-0001 2.48556730E-0001 2.46018865E-0001 2.419420…
1.50000834E+0001 1.52495132E-0001 1.58756519E-0001 1.79381814E-0001 1.74736815E-0001 1.84363350E-0001 2.00950389E-0001 2.02022897E-0001 2.03168109E-0001 2.12781920E-0001 2.22027533E-0001 2.25950691E-0001 2.32866281E-0001 2.38366198E-0001 2.41224813E-0001 2.41399379E-0001 2.46147059E-0001 2.51077342E-0001 2.52092746E-0001 2.50076554E-0001 2.48349831E-0001 2.46196704E-0001 2.41788903E-0001 2.375784…
1.60007839E+0001 1.33800633E-0001 1.16665153E-0001 1.16602846E-0001 1.25604919E-0001 1.50503835E-0001 1.66822099E-0001 1.69520340E-0001 1.69792615E-0001 1.73051136E-0001 1.76938845E-0001 1.82386870E-0001 1.93900484E-0001 1.99510441E-0001 2.04823141E-0001 2.04371417E-0001 2.10887126E-0001 2.13637552E-0001 2.16010212E-0001 2.13824248E-0001 2.15313302E-0001 2.13269563E-0001 2.12189955E-0001 2.082231…
1.69993996E+0001 1.40312905E-0001 1.65292138E-0001 1.36796292E-0001 1.43944670E-0001 1.50535755E-0001 1.75329851E-0001 1.91825196E-0001 1.89612104E-0001 1.99901954E-0001 2.07606618E-0001 2.18520348E-0001 2.30455445E-0001 2.41652509E-0001 2.49158610E-0001 2.50533521E-0001 2.56087589E-0001 2.57908302E-0001 2.59644285E-0001 2.55234786E-0001 2.55021053E-0001 2.51399693E-0001 2.51257907E-0001 2.486883…
1.80001001E+0001 1.95066127E-0001 2.52957835E-0001 2.25969999E-0001 2.24057880E-0001 2.18456807E-0001 2.24659638E-0001 2.30632743E-0001 2.27830053E-0001 2.37438056E-0001 2.39721516E-0001 2.46057574E-0001 2.50583374E-0001 2.55984593E-0001 2.52367207E-0001 2.52559276E-0001 2.54204833E-0001 2.58149083E-0001 2.59009219E-0001 2.56326271E-0001 2.53692203E-0001 2.47371427E-0001 2.43446916E-0001 2.364939…
1.90008006E+0001 1.63648802E-0001 1.88703777E-0001 1.72277807E-0001 1.83795606E-0001 1.90343653E-0001 1.79554344E-0001 1.86030887E-0001 1.79229072E-0001 1.83575606E-0001 1.79795282E-0001 1.86095490E-0001 1.95076010E-0001 2.00970952E-0001 2.02844583E-0001 2.03750836E-0001 2.05986158E-0001 2.02998602E-0001 1.99001024E-0001 1.93745677E-0001 1.91066806E-0001 1.86678795E-0001 1.82653945E-0001 1.755456…
1.99994163E+0001 1.65656653E-0001 1.58384541E-0001 1.64499463E-0001 1.66752480E-0001 1.59768744E-0001 1.55460033E-0001 1.63180886E-0001 1.62491608E-0001 1.60858306E-0001 1.64290551E-0001 1.68035275E-0001 1.74839536E-0001 1.77678999E-0001 1.77607825E-0001 1.79603669E-0001 1.80622882E-0001 1.80984472E-0001 1.79682791E-0001 1.78616406E-0001 1.76010348E-0001 1.69525112E-0001 1.64643033E-0001 1.612009…
2.20008172E+0001 4.84008816E-0002 8.05878921E-0002 9.20946949E-0002 1.04546814E-0001 1.17065615E-0001 1.28564805E-0001 1.41541864E-0001 1.39784493E-0001 1.47562249E-0001 1.56162835E-0001 1.56864268E-0001 1.64647334E-0001 1.70213426E-0001 1.75669361E-0001 1.80585386E-0001 1.84532149E-0001 1.88146952E-0001 1.91280565E-0001 1.93601655E-0001 1.96228549E-0001 1.94193432E-0001 1.94034322E-0001 1.931814…
2.40001334E+0001 7.05121049E-0002 8.44189200E-0002 1.14536980E-0001 1.29918158E-0001 1.55557029E-0001 1.72755592E-0001 2.00243323E-0001 1.91834220E-0001 1.88460998E-0001 1.78172475E-0001 1.86287313E-0001 1.91404204E-0001 2.02388770E-0001 2.02672055E-0001 2.07880848E-0001 2.12539863E-0001 2.12776585E-0001 2.13100813E-0001 2.07982478E-0001 2.11137763E-0001 2.06768446E-0001 2.04335709E-0001 1.983369…
2.59994496E+0001 1.68184302E-0001 2.03562213E-0001 1.85281706E-0001 2.04478708E-0001 2.02584012E-0001 2.09949059E-0001 2.13039118E-0001 2.18061676E-0001 2.21282577E-0001 2.21020818E-0001 2.28003148E-0001 2.36145116E-0001 2.41816134E-0001 2.44088290E-0001 2.43922083E-0001 2.44149526E-0001 2.44028674E-0001 2.46719223E-0001 2.44327739E-0001 2.39092277E-0001 2.32743313E-0001 2.28395457E-0001 2.240792…
2.80008506E+0001 1.20328523E-0001 1.58650620E-0001 1.75931217E-0001 1.68308198E-0001 1.74871443E-0001 1.79502411E-0001 1.88138321E-0001 1.84440164E-0001 1.89362400E-0001 1.89682980E-0001 1.93556213E-0001 2.01102910E-0001 2.10235296E-0001 2.13262600E-0001 2.12857694E-0001 2.14770355E-0001 2.18360602E-0001 2.21712311E-0001 2.21739191E-0001 2.20261943E-0001 2.15103834E-0001 2.09889676E-0001 2.047480…
3.00001668E+0001 1.21468405E-0001 1.18404675E-0001 1.25248052E-0001 1.28657188E-0001 1.39612958E-0001 1.44838575E-0001 1.53907150E-0001 1.51412601E-0001 1.48619783E-0001 1.49699453E-0001 1.47469340E-0001 1.54921428E-0001 1.57384696E-0001 1.60812727E-0001 1.64061053E-0001 1.67058283E-0001 1.68917732E-0001 1.69470173E-0001 1.70300143E-0001 1.71056782E-0001 1.66830069E-0001 1.64651940E-0001 1.599626…
3.19994830E+0001 1.93756053E-0001 2.06065958E-0001 1.86016159E-0001 1.87594460E-0001 2.16260936E-0001 2.15801313E-0001 2.26472518E-0001 2.14295327E-0001 2.20596703E-0001 2.12597139E-0001 2.13064021E-0001 2.18686435E-0001 2.22298740E-0001 2.25282292E-0001 2.30530448E-0001 2.29478851E-0001 2.29978596E-0001 2.27766482E-0001 2.28330145E-0001 2.25188719E-0001 2.16347758E-0001 2.12956599E-0001 2.087118…
3.40008840E+0001 9.36992950E-0002 9.95507415E-0002 1.10259275E-0001 1.28382026E-0001 1.50095624E-0001 1.59331564E-0001 1.61450987E-0001 1.46097464E-0001 1.49614711E-0001 1.50898983E-0001 1.56829887E-0001 1.68147154E-0001 1.74863476E-0001 1.76390092E-0001 1.76974614E-0001 1.78577586E-0001 1.82819684E-0001 1.85934354E-0001 1.85959263E-0001 1.83493974E-0001 1.77509347E-0001 1.73953111E-0001 1.706003…
3.60002001E+0001 1.61989418E-0001 1.64548672E-0001 1.26086363E-0001 1.38611327E-0001 1.58160846E-0001 1.78874665E-0001 1.84252434E-0001 1.79379870E-0001 1.75410193E-0001 1.72475682E-0001 1.69691617E-0001 1.76470520E-0001 1.79759064E-0001 1.82832441E-0001 1.84186702E-0001 1.86931479E-0001 1.93100428E-0001 1.93464875E-0001 1.93015057E-0001 1.91380648E-0001 1.86686337E-0001 1.84027527E-0001 1.773863…
3.79995163E+0001 2.17884466E-0001 2.35184457E-0001 2.34486371E-0001 2.02452825E-0001 1.99084243E-0001 2.05290382E-0001 2.14214009E-0001 2.21684134E-0001 2.20618255E-0001 2.26434922E-0001 2.28842550E-0001 2.36629821E-0001 2.36044263E-0001 2.36652233E-0001 2.31621175E-0001 2.33460618E-0001 2.32010937E-0001 2.31399185E-0001 2.22983185E-0001 2.19319870E-0001 2.12810819E-0001 2.10168433E-0001 2.010403…
4.00009173E+0001 1.40040518E-0001 1.47073691E-0001 1.43070648E-0001 1.46402935E-0001 1.75071179E-0001 1.92599678E-0001 1.84709103E-0001 1.90053190E-0001 1.95316159E-0001 2.03694321E-0001 2.00777479E-0001 2.03169855E-0001 2.09149442E-0001 2.13016607E-0001 2.13564494E-0001 2.14235500E-0001 2.15089608E-0001 2.14036162E-0001 2.15009714E-0001 2.12699688E-0001 2.11081322E-0001 2.08579910E-0001 2.020195…
4.20002335E+0001 8.55537670E-0002 1.02978403E-0001 1.16552584E-0001 9.55416904E-0002 1.08043890E-0001 1.23160817E-0001 1.47604734E-0001 1.40391238E-0001 1.39641355E-0001 1.44622858E-0001 1.54116071E-0001 1.65016955E-0001 1.68001124E-0001 1.68905367E-0001 1.67051935E-0001 1.68529118E-0001 1.65052453E-0001 1.62009525E-0001 1.60897787E-0001 1.59531523E-0001 1.55686374E-0001 1.52997612E-0001 1.498357…
4.39995497E+0001 9.22713386E-0002 1.19804790E-0001 1.05597387E-0001 1.12714338E-0001 1.30727525E-0001 1.59913403E-0001 1.68744415E-0001 1.59116150E-0001 1.58221286E-0001 1.54980257E-0001 1.60732810E-0001 1.69840442E-0001 1.77692146E-0001 1.77967471E-0001 1.78935718E-0001 1.81341848E-0001 1.81666099E-0001 1.81897034E-0001 1.78656651E-0001 1.78313914E-0001 1.72879741E-0001 1.73337879E-0001 1.704199…
4.60009507E+0001 8.78085781E-0002 7.96655446E-0002 7.24221482E-0002 1.04243658E-0001 1.19409645E-0001 1.36220240E-0001 1.43568955E-0001 1.42516492E-0001 1.40723902E-0001 1.38604595E-0001 1.40790225E-0001 1.47803617E-0001 1.47590493E-0001 1.49978710E-0001 1.51710033E-0001 1.53748108E-0001 1.54708302E-0001 1.53544945E-0001 1.52741937E-0001 1.51875964E-0001 1.50024640E-0001 1.47100825E-0001 1.445807…
4.80002669E+0001 5.22830926E-0002 3.26144830E-0002 5.51051367E-0002 6.77024410E-0002 9.58339794E-0002 9.92855704E-0002 1.05856825E-0001 9.31184875E-0002 8.73230950E-0002 7.92175219E-0002 8.38157197E-0002 9.60100154E-0002 1.06501939E-0001 1.16148511E-0001 1.20531301E-0001 1.22679573E-0001 1.26778496E-0001 1.28996912E-0001 1.29959673E-0001 1.30831002E-0001 1.29419023E-0001 1.29493160E-0001 1.260905…
4.99995830E+0001 3.74382749E-0002 9.07182729E-0002 1.21529202E-0001 1.36838254E-0001 1.23411209E-0001 1.22680041E-0001 1.28052773E-0001 1.15642259E-0001 1.24564299E-0001 1.26475474E-0001 1.31371145E-0001 1.38159296E-0001 1.47501013E-0001 1.54108730E-0001 1.53604405E-0001 1.52851332E-0001 1.57600447E-0001 1.59300252E-0001 1.59122856E-0001 1.58186540E-0001 1.55507509E-0001 1.54474246E-0001 1.512307…
5.20009840E+0001 1.01534506E-0001 1.23862851E-0001 1.17825536E-0001 1.01599283E-0001 1.02738022E-0001 1.20059161E-0001 1.30248522E-0001 1.35800526E-0001 1.45791890E-0001 1.50018140E-0001 1.49234248E-0001 1.54714874E-0001 1.60327240E-0001 1.69703233E-0001 1.72001938E-0001 1.76371399E-0001 1.75133854E-0001 1.74943361E-0001 1.75297965E-0001 1.76530689E-0001 1.72725657E-0001 1.71504396E-0001 1.693791…
5.40003002E+0001 4.81979045E-0002 6.89008606E-0002 9.77404802E-0002 1.00197226E-0001 9.16025941E-0002 9.62189838E-0002 1.09724984E-0001 1.08871828E-0001 1.15199437E-0001 1.16441364E-0001 1.22494782E-0001 1.28508646E-0001 1.33075617E-0001 1.36871418E-0001 1.40963560E-0001 1.48446386E-0001 1.51999757E-0001 1.52858089E-0001 1.50689951E-0001 1.51649269E-0001 1.49805317E-0001 1.50235158E-0001 1.468863…
5.59996164E+0001 1.23506902E-0001 1.48660006E-0001 1.19435033E-0001 1.30163256E-0001 1.28874588E-0001 1.26988896E-0001 1.27548846E-0001 1.30457789E-0001 1.40540097E-0001 1.43854261E-0001 1.53908828E-0001 1.61783060E-0001 1.62860572E-0001 1.61647949E-0001 1.62465288E-0001 1.68276168E-0001 1.69575697E-0001 1.70617104E-0001 1.67998156E-0001 1.65123743E-0001 1.60769609E-0001 1.56424476E-0001 1.546539…
5.80010174E+0001 1.04246342E-0001 1.20069442E-0001 1.33685393E-0001 1.53517715E-0001 1.38851417E-0001 1.48915734E-0001 1.62966483E-0001 1.70144639E-0001 1.61693454E-0001 1.57161657E-0001 1.61750320E-0001 1.69605312E-0001 1.74871677E-0001 1.72494463E-0001 1.70101902E-0001 1.66026352E-0001 1.66231212E-0001 1.64935559E-0001 1.67624350E-0001 1.67970125E-0001 1.64812811E-0001 1.59360111E-0001 1.544004…
6.00003336E+0001 1.02021529E-0001 1.05474092E-0001 1.23415640E-0001 1.35703256E-0001 1.40977415E-0001 1.54228254E-0001 1.46024426E-0001 1.46918753E-0001 1.36344219E-0001 1.34416241E-0001 1.36150686E-0001 1.42223938E-0001 1.54292879E-0001 1.50964165E-0001 1.50170598E-0001 1.44373339E-0001 1.41616476E-0001 1.38908277E-0001 1.36831460E-0001 1.34876467E-0001 1.30430595E-0001 1.25950886E-0001 1.202915…
6.19996498E+0001 1.43319521E-0001 1.49035486E-0001 1.58565762E-0001 1.48805633E-0001 1.57940962E-0001 1.52872898E-0001 1.38029071E-0001 1.40231091E-0001 1.43310187E-0001 1.43291196E-0001 1.39336074E-0001 1.44820315E-0001 1.47644554E-0001 1.49040464E-0001 1.47200980E-0001 1.46045960E-0001 1.44642752E-0001 1.43998228E-0001 1.40320670E-0001 1.37200005E-0001 1.31044735E-0001 1.29565659E-0001 1.236292…
6.39989659E+0001 1.62682007E-0001 1.17100074E-0001 1.35064505E-0001 1.31790878E-0001 1.74303320E-0001 1.88772861E-0001 1.86320413E-0001 1.75515385E-0001 1.70680121E-0001 1.68907801E-0001 1.71164967E-0001 1.75936776E-0001 1.77148810E-0001 1.75055873E-0001 1.76219154E-0001 1.77355129E-0001 1.78077237E-0001 1.72642049E-0001 1.68193234E-0001 1.64701979E-0001 1.59393274E-0001 1.54159249E-0001 1.482975…
6.60003669E+0001 8.83668818E-0002 8.17477483E-0002 7.75260797E-0002 8.45642024E-0002 9.54761045E-0002 1.11297825E-0001 1.15488295E-0001 1.16583435E-0001 1.10341723E-0001 1.13014932E-0001 1.18529555E-0001 1.28591565E-0001 1.33449009E-0001 1.33454265E-0001 1.33008467E-0001 1.37414355E-0001 1.43514072E-0001 1.47839007E-0001 1.46671349E-0001 1.44702770E-0001 1.40988942E-0001 1.38675370E-0001 1.367909…
6.79996831E+0001 1.55000057E-0001 1.59824352E-0001 1.53845376E-0001 1.57213247E-0001 1.56019229E-0001 1.63268803E-0001 1.56288828E-0001 1.48330669E-0001 1.47912189E-0001 1.50910788E-0001 1.56274654E-0001 1.61549626E-0001 1.63389879E-0001 1.63885772E-0001 1.58290804E-0001 1.58033232E-0001 1.58544110E-0001 1.56904290E-0001 1.55099008E-0001 1.49873870E-0001 1.44451503E-0001 1.38405223E-0001 1.347098…
6.99989993E+0001 6.40204459E-0002 1.25075081E-0001 1.14003102E-0001 1.29289988E-0001 1.59590664E-0001 1.54686664E-0001 1.44422184E-0001 1.32456499E-0001 1.45656450E-0001 1.52931234E-0001 1.63375273E-0001 1.61462379E-0001 1.63950761E-0001 1.58556758E-0001 1.58963812E-0001 1.58009976E-0001 1.57909790E-0001 1.58180984E-0001 1.55151506E-0001 1.53732872E-0001 1.49793116E-0001 1.47884079E-0001 1.444084…
7.20004003E+0001 8.35354834E-0002 9.71502340E-0002 1.08997052E-0001 1.22293004E-0001 1.27151658E-0001 1.28616918E-0001 1.28783650E-0001 1.23881104E-0001 1.31417031E-0001 1.28600331E-0001 1.28678041E-0001 1.30882508E-0001 1.31230492E-0001 1.30998015E-0001 1.31809278E-0001 1.35269597E-0001 1.32637380E-0001 1.28648783E-0001 1.24197261E-0001 1.22819048E-0001 1.16598933E-0001 1.12251576E-0001 1.039119…
7.39997165E+0001 1.27432458E-0001 1.34302064E-0001 1.40250891E-0001 1.31341294E-0001 1.43673197E-0001 1.45835239E-0001 1.52765114E-0001 1.47934386E-0001 1.42958539E-0001 1.45480009E-0001 1.41901974E-0001 1.49211433E-0001 1.49743069E-0001 1.52736912E-0001 1.51293092E-0001 1.50731666E-0001 1.49379969E-0001 1.49118552E-0001 1.46767560E-0001 1.44135021E-0001 1.38465651E-0001 1.32498946E-0001 1.283755…
7.59990327E+0001 8.39178457E-0002 9.32639430E-0002 1.04382071E-0001 1.07886795E-0001 1.31106374E-0001 1.44214305E-0001 1.49398590E-0001 1.42444880E-0001 1.36321473E-0001 1.30533076E-0001 1.29158485E-0001 1.35949514E-0001 1.49308430E-0001 1.53873590E-0001 1.57055316E-0001 1.57516107E-0001 1.60765167E-0001 1.62323285E-0001 1.60198357E-0001 1.58239631E-0001 1.55472081E-0001 1.54930217E-0001 1.537212…
7.80004336E+0001 9.51723280E-0002 8.35369033E-0002 8.71098628E-0002 9.34596481E-0002 1.12033037E-0001 1.31555064E-0001 1.29147893E-0001 1.26165582E-0001 1.22713166E-0001 1.17005938E-0001 1.20442718E-0001 1.21725579E-0001 1.30431543E-0001 1.40063861E-0001 1.42900854E-0001 1.44900420E-0001 1.46409231E-0001 1.48198217E-0001 1.47588384E-0001 1.47348879E-0001 1.46888158E-0001 1.46281003E-0001 1.431687…
7.99997498E+0001 8.23144877E-0002 9.37751675E-0002 9.46966031E-0002 5.88578182E-0002 7.55318719E-0002 9.08152568E-0002 9.17826440E-0002 8.63606204E-0002 9.47686798E-0002 1.00539465E-0001 9.62018948E-0002 1.01161499E-0001 1.05189078E-0001 1.15126368E-0001 1.14995153E-0001 1.20419637E-0001 1.26960878E-0001 1.28951274E-0001 1.26666867E-0001 1.24024577E-0001 1.22744326E-0001 1.24754285E-0001 1.235855…
8.19990660E+0001 6.51965388E-0002 1.01186986E-0001 1.22519795E-0001 1.25072736E-0001 1.17091944E-0001 1.17703279E-0001 1.18223416E-0001 1.10188952E-0001 1.21372190E-0001 1.18465905E-0001 1.21423749E-0001 1.27049978E-0001 1.28267015E-0001 1.26088498E-0001 1.21030007E-0001 1.25377284E-0001 1.28729463E-0001 1.27504014E-0001 1.24260560E-0001 1.22221905E-0001 1.16533642E-0001 1.13649730E-0001 1.100657…
8.40004670E+0001 6.35286593E-0002 6.44040068E-0002 6.09005195E-0002 7.28494544E-0002 8.18455626E-0002 9.01749447E-0002 7.32994684E-0002 6.80444664E-0002 7.38437512E-0002 8.08211301E-0002 8.03555043E-0002 8.56110096E-0002 8.92262001E-0002 9.79664900E-0002 9.34547775E-0002 9.38252463E-0002 9.03220758E-0002 9.27883307E-0002 9.48254171E-0002 9.54713533E-0002 9.16881165E-0002 8.98388487E-0002 9.211862…
8.59997832E+0001 5.49570154E-0002 4.97477064E-0002 4.65296075E-0002 5.22575766E-0002 6.41485998E-0002 6.82854667E-0002 6.88492167E-0002 5.97484823E-0002 7.00568841E-0002 7.05826536E-0002 7.25570633E-0002 8.22956433E-0002 9.44737544E-0002 1.04556295E-0001 1.06849219E-0001 1.09710659E-0001 1.11972546E-0001 1.15178346E-0001 1.17477426E-0001 1.19657252E-0001 1.18896489E-0001 1.19390699E-0001 1.210393…
8.79990994E+0001 1.49245941E-0002 5.58918572E-0002 8.54514691E-0002 1.10969253E-0001 1.23516895E-0001 1.43449099E-0001 1.52666692E-0001 1.61769020E-0001 1.54400151E-0001 1.56947857E-0001 1.49639870E-0001 1.53044083E-0001 1.59038778E-0001 1.63519353E-0001 1.70095533E-0001 1.71819904E-0001 1.77387140E-0001 1.76252167E-0001 1.77366002E-0001 1.74177911E-0001 1.72224791E-0001 1.68116071E-0001 1.665174…
9.00005004E+0001 4.08347538E-0002 5.62670873E-0002 7.86807591E-0002 8.61913736E-0002 7.46173554E-0002 9.02924674E-0002 9.65266157E-0002 9.44085138E-0002 9.10870125E-0002 8.23475607E-0002 8.50262924E-0002 9.03380916E-0002 9.90143530E-0002 1.00672613E-0001 1.02255425E-0001 1.04073981E-0001 1.08233166E-0001 1.08521111E-0001 1.08864617E-0001 1.08357815E-0001 1.05361054E-0001 1.01814582E-0001 9.850470…
9.19998165E+0001 -2.61264393E-0002 1.54885003E-0002 3.00122671E-0002 4.24796813E-0002 3.42914842E-0002 4.60644316E-0002 5.13800227E-0002 5.23870319E-0002 6.25802746E-0002 6.48397109E-0002 7.72638199E-0002 8.71215641E-0002 9.41927859E-0002 9.87822500E-0002 1.02818290E-0001 1.03204209E-0001 1.04992183E-0001 1.06094681E-0001 1.08828039E-0001 1.10872551E-0001 1.09571224E-0001 1.11823736E-0001 1.11287…
9.39991327E+0001 1.16161620E-0001 1.18889088E-0001 1.17665123E-0001 1.34415194E-0001 1.55933809E-0001 1.75070827E-0001 1.85329047E-0001 1.68543318E-0001 1.67159349E-0001 1.66687091E-0001 1.72015300E-0001 1.74820494E-0001 1.77203822E-0001 1.75229627E-0001 1.72686425E-0001 1.75570591E-0001 1.76888440E-0001 1.75592604E-0001 1.73821051E-0001 1.70822441E-0001 1.65573700E-0001 1.62237642E-0001 1.586475…
9.60005337E+0001 8.78816356E-0002 9.96128844E-0002 5.66224343E-0002 6.01704212E-0002 8.93214458E-0002 1.03430556E-0001 1.06825218E-0001 1.03101396E-0001 1.06770527E-0001 1.03261824E-0001 1.10389835E-0001 1.13545562E-0001 1.19500308E-0001 1.20640839E-0001 1.25191399E-0001 1.29466909E-0001 1.27402480E-0001 1.27475320E-0001 1.27334974E-0001 1.26705082E-0001 1.25027366E-0001 1.23019777E-0001 1.204387…
9.79998499E+0001 5.56169151E-0002 8.33668600E-0002 1.01497954E-0001 1.10810467E-0001 1.08444142E-0001 1.06296472E-0001 1.04045812E-0001 1.16200402E-0001 1.18556895E-0001 1.19269773E-0001 1.12955487E-0001 1.23663224E-0001 1.30726029E-0001 1.36920752E-0001 1.38306284E-0001 1.39170512E-0001 1.39947326E-0001 1.39664428E-0001 1.40514738E-0001 1.38926498E-0001 1.34852408E-0001 1.33925890E-0001 1.317481…
9.99991661E+0001 2.31787836E-0002 1.25847081E-0002 3.54187491E-0002 6.60436317E-0002 9.19942625E-0002 1.21407516E-0001 1.21638314E-0001 1.18001113E-0001 1.14194595E-0001 1.17660393E-0001 1.15390966E-0001 1.17247612E-0001 1.18131616E-0001 1.22244423E-0001 1.24299095E-0001 1.31224680E-0001 1.37624865E-0001 1.40419867E-0001 1.39322556E-0001 1.39148952E-0001 1.39549725E-0001 1.38822104E-0001 1.389334…
1.02000567E+0002 7.23250314E-0002 8.98447818E-0002 1.08015952E-0001 1.23646496E-0001 1.22197529E-0001 1.20299262E-0001 1.28630399E-0001 1.23240141E-0001 1.18931786E-0001 1.19919801E-0001 1.20120938E-0001 1.25676335E-0001 1.25150099E-0001 1.27031174E-0001 1.28997311E-0001 1.30917523E-0001 1.34144354E-0001 1.31767932E-0001 1.27637440E-0001 1.25733065E-0001 1.24697894E-0001 1.24134341E-0001 1.196650…
1.03999883E+0002 1.21786036E-0001 9.83390974E-0002 8.31170647E-0002 7.61284862E-0002 1.17451957E-0001 1.16752897E-0001 1.32550652E-0001 1.20197787E-0001 1.24872171E-0001 1.18551862E-0001 1.15776334E-0001 1.22905765E-0001 1.30337548E-0001 1.36757626E-0001 1.33180535E-0001 1.29292882E-0001 1.30285369E-0001 1.30433508E-0001 1.27017186E-0001 1.23136954E-0001 1.21204623E-0001 1.21572017E-0001 1.183732…
1.05999199E+0002 4.77949261E-0002 5.35956349E-0002 4.22029411E-0002 3.82833370E-0002 5.00956327E-0002 5.12578675E-0002 6.08194103E-0002 5.71987089E-0002 6.78800951E-0002 6.77445791E-0002 6.68098025E-0002 7.69239157E-0002 8.61537574E-0002 8.95202357E-0002 8.70942714E-0002 8.56540560E-0002 8.68874146E-0002 8.79673990E-0002 8.97642814E-0002 8.93746167E-0002 8.64862227E-0002 8.51159750E-0002 8.304237…
1.08000600E+0002 7.99745787E-0002 1.13255184E-0001 7.24973374E-0002 6.85966249E-0002 5.21449006E-0002 6.39784079E-0002 7.80455798E-0002 7.27177742E-0002 8.17871489E-0002 7.48451430E-0002 7.90839472E-0002 8.38837601E-0002 8.97248562E-0002 9.00524417E-0002 9.39197244E-0002 9.71682993E-0002 9.88769376E-0002 9.83443661E-0002 9.50478757E-0002 9.43395321E-0002 9.19418740E-0002 9.37214578E-0002 8.879813…
1.09999917E+0002 -3.03599024E-0003 4.97740204E-0003 5.61020274E-0003 3.69178973E-0002 4.47286385E-0002 6.61031802E-0002 7.79749661E-0002 7.21969348E-0002 7.16650865E-0002 7.11362394E-0002 7.60311084E-0002 7.95798334E-0002 8.50729269E-0002 8.28686507E-0002 8.28078462E-0002 8.12439639E-0002 8.23143740E-0002 8.02275713E-0002 7.85805568E-0002 7.84876754E-0002 8.05250664E-0002 8.04185108E-0002 7.92196…
1.11999233E+0002 8.40739327E-0002 5.81901060E-0002 5.49981312E-0002 5.62603575E-0002 8.78564436E-0002 1.11077129E-0001 1.10163947E-0001 9.98350094E-0002 1.03205727E-0001 9.81384560E-0002 1.00377508E-0001 1.06147174E-0001 1.14348324E-0001 1.18734902E-0001 1.17923626E-0001 1.22716939E-0001 1.24454775E-0001 1.27501981E-0001 1.27785951E-0001 1.31701256E-0001 1.31082071E-0001 1.30243026E-0001 1.281587…
1.14000634E+0002 9.20313740E-0002 7.70119583E-0002 6.45184689E-0002 5.98917278E-0002 7.15355310E-0002 9.00670900E-0002 8.75961196E-0002 8.30879571E-0002 7.85605726E-0002 7.68047180E-0002 7.54949764E-0002 8.78352346E-0002 9.15967194E-0002 9.70628540E-0002 9.30606477E-0002 9.44332416E-0002 9.15963641E-0002 9.20838412E-0002 9.26659770E-0002 9.38445910E-0002 9.16356329E-0002 8.76565262E-0002 8.587389…
1.15999950E+0002 1.04231401E-0001 1.02414217E-0001 8.34630122E-0002 9.54605419E-0002 9.31389064E-0002 1.06777687E-0001 1.15136384E-0001 1.11850984E-0001 1.11381618E-0001 1.10960862E-0001 1.16715423E-0001 1.22175688E-0001 1.24470461E-0001 1.24873214E-0001 1.24689627E-0001 1.23880692E-0001 1.24030263E-0001 1.22251476E-0001 1.20232743E-0001 1.16963254E-0001 1.14007899E-0001 1.12756067E-0001 1.108337…
1.17999266E+0002 4.06726713E-0002 7.51698969E-0002 9.80972718E-0002 1.10984100E-0001 1.18825987E-0001 1.30632031E-0001 1.34133697E-0001 1.25029790E-0001 1.15514406E-0001 1.21325537E-0001 1.21529047E-0001 1.33543291E-0001 1.34094812E-0001 1.35266964E-0001 1.34585279E-0001 1.36908060E-0001 1.41203098E-0001 1.40186082E-0001 1.38843197E-0001 1.34744796E-0001 1.29588545E-0001 1.24984082E-0001 1.209239…
1.20000667E+0002 -3.20394660E-0002 -2.99940535E-0002 3.27517595E-0004 2.56307421E-0003 2.19845985E-0002 5.97012512E-0002 7.57743693E-0002 6.50617426E-0002 5.56812897E-0002 5.42264355E-0002 5.84602815E-0002 7.40848364E-0002 8.47326595E-0002 9.08510113E-0002 9.23148122E-0002 9.53017323E-0002 9.88321380E-0002 1.00670083E-0001 1.01497804E-0001 1.00385140E-0001 1.02035737E-0001 1.04196628E-0001 1.0482…
1.21999983E+0002 7.45956682E-0002 9.75828423E-0002 8.40301994E-0002 8.54231205E-0002 9.31840335E-0002 1.00689498E-0001 1.01911302E-0001 9.24341829E-0002 9.41304216E-0002 9.99925774E-0002 9.80367945E-0002 1.03949235E-0001 1.08406170E-0001 1.12893785E-0001 1.12996439E-0001 1.11464168E-0001 1.16304859E-0001 1.19287414E-0001 1.22831982E-0001 1.23015602E-0001 1.21145860E-0001 1.21035555E-0001 1.215913…
1.23999300E+0002 -6.62094902E-0003 2.58931816E-0002 4.98237542E-0002 4.80236627E-0002 5.11824970E-0002 6.14416830E-0002 6.36244896E-0002 5.60150469E-0002 6.08062680E-0002 6.67068761E-0002 7.34975667E-0002 8.02964301E-0002 8.65098710E-0002 8.95329143E-0002 8.99830935E-0002 9.28817759E-0002 9.34355617E-0002 9.86690595E-0002 9.87916467E-0002 1.00747421E-0001 9.55357565E-0002 9.62771909E-0002 9.38080…
1.26000700E+0002 3.12185393E-0002 6.01567065E-0002 8.94254829E-0002 1.00286835E-0001 1.12399440E-0001 1.02050371E-0001 9.41088279E-0002 7.27540751E-0002 7.94402789E-0002 7.82017674E-0002 8.87947059E-0002 9.20788244E-0002 9.75338903E-0002 9.37859657E-0002 8.83824304E-0002 9.07177197E-0002 9.50291624E-0002 9.81222526E-0002 9.71908693E-0002 9.60315173E-0002 9.47030218E-0002 9.16124962E-0002 8.672790…
1.28000017E+0002 3.56230222E-0002 4.86112837E-0002 6.68955581E-0002 8.81719861E-0002 8.90373783E-0002 9.66414556E-0002 8.12667126E-0002 8.12940421E-0002 7.34110299E-0002 7.43368861E-0002 7.43203412E-0002 8.03361438E-0002 7.98769653E-0002 8.14824677E-0002 8.52421975E-0002 8.72478674E-0002 8.75452343E-0002 8.84670387E-0002 8.64835749E-0002 8.67857808E-0002 8.15814067E-0002 8.03407181E-0002 7.784420…
1.29999333E+0002 6.22526721E-0003 3.41245453E-0002 6.97159801E-0002 9.22707263E-0002 1.06363494E-0001 9.71248465E-0002 9.21871523E-0002 7.27956518E-0002 7.00575267E-0002 6.80364175E-0002 7.48065413E-0002 7.94073006E-0002 8.48389515E-0002 8.89425184E-0002 8.85928686E-0002 9.05078284E-0002 8.82404618E-0002 9.21452502E-0002 8.89661584E-0002 9.16887156E-0002 8.67939626E-0002 8.57007848E-0002 8.193859…
1.32000734E+0002 7.46425164E-0002 8.66135120E-0002 8.28485443E-0002 9.65169893E-0002 1.31232912E-0001 1.48915413E-0001 1.36680051E-0001 1.20034183E-0001 1.17540773E-0001 1.11496289E-0001 1.08838604E-0001 1.10985963E-0001 1.10485849E-0001 1.14367989E-0001 1.16396160E-0001 1.18478766E-0001 1.15187187E-0001 1.11228129E-0001 1.08214383E-0001 1.07966446E-0001 1.05857790E-0001 1.07467295E-0001 1.019688…
1.34000050E+0002 8.24338528E-0002 9.81650231E-0002 1.01813878E-0001 1.18468502E-0001 1.22349711E-0001 1.16868515E-0001 1.19085319E-0001 1.14314992E-0001 1.12769342E-0001 1.12627566E-0001 1.13656036E-0001 1.18029699E-0001 1.24248448E-0001 1.26075194E-0001 1.30376255E-0001 1.31646962E-0001 1.32577455E-0001 1.31977082E-0001 1.28052592E-0001 1.29400758E-0001 1.29029604E-0001 1.29933492E-0001 1.235206…
1.35999366E+0002 1.51414662E-0001 1.46158227E-0001 1.48503272E-0001 1.30784384E-0001 1.48356512E-0001 1.30951955E-0001 1.32607722E-0001 1.30875415E-0001 1.48793440E-0001 1.53520210E-0001 1.52611332E-0001 1.56542742E-0001 1.65133232E-0001 1.66277986E-0001 1.65081489E-0001 1.65063561E-0001 1.65127241E-0001 1.65491110E-0001 1.60574906E-0001 1.58395499E-0001 1.53709504E-0001 1.52912828E-0001 1.474805…
1.38000767E+0002 1.57801855E-0002 2.53961991E-0002 3.05230807E-0002 3.55426171E-0002 5.91310996E-0002 5.09052761E-0002 6.22559678E-0002 5.97317613E-0002 6.95739870E-0002 6.71914781E-0002 7.15868898E-0002 8.20861003E-0002 9.36622207E-0002 9.39951631E-0002 9.33374801E-0002 9.51661763E-0002 1.03165154E-0001 1.07788373E-0001 1.07775625E-0001 1.05236313E-0001 1.03578027E-0001 1.05762339E-0001 1.079763…
1.40000083E+0002 8.45510447E-0002 1.07897816E-0001 8.38861322E-0002 1.17494870E-0001 1.17850369E-0001 1.21853184E-0001 1.08046135E-0001 1.05716722E-0001 1.07618622E-0001 1.05352709E-0001 1.05110188E-0001 1.11074147E-0001 1.17991817E-0001 1.19165023E-0001 1.20300404E-0001 1.17261418E-0001 1.20981656E-0001 1.17408791E-0001 1.14545495E-0001 1.10829836E-0001 1.06930257E-0001 1.05653257E-0001 1.007450…
1.41999400E+0002 7.84260248E-0002 8.34464976E-0002 7.43829366E-0002 6.88901836E-0002 7.31548946E-0002 9.54046567E-0002 1.06435209E-0001 9.92985074E-0002 9.97719209E-0002 9.57279910E-0002 9.54463196E-0002 1.01349603E-0001 1.14587284E-0001 1.17271134E-0001 1.15983514E-0001 1.14449137E-0001 1.19328466E-0001 1.18365762E-0001 1.15882889E-0001 1.13409484E-0001 1.13591838E-0001 1.13626208E-0001 1.119438…
1.44000801E+0002 1.32752348E-0002 7.30051625E-0002 1.03901737E-0001 7.60687829E-0002 8.62710694E-0002 1.08545881E-0001 1.13764406E-0001 1.04794868E-0001 9.69260946E-0002 1.02911758E-0001 1.04370278E-0001 1.15072366E-0001 1.13082002E-0001 1.11816384E-0001 1.08803745E-0001 1.08127498E-0001 1.10572335E-0001 1.09881726E-0001 1.08975987E-0001 1.07415152E-0001 1.05052289E-0001 1.02920507E-0001 9.970196…
1.46000117E+0002 1.86627826E-0002 2.96877782E-0002 4.31717584E-0002 6.71923163E-0002 1.03580276E-0001 1.23741952E-0001 1.18502097E-0001 1.08213032E-0001 1.05789897E-0001 1.05637128E-0001 1.09658239E-0001 1.16102902E-0001 1.19492219E-0001 1.15641357E-0001 1.11421657E-0001 1.10081594E-0001 1.11232188E-0001 1.09939697E-0001 1.07229630E-0001 1.06274183E-0001 1.05542483E-0001 1.04607237E-0001 1.013496…
1.47999433E+0002 1.72900096E-0002 1.11011285E-0002 4.16954677E-0003 1.09260700E-0002 3.54347698E-0002 6.40333994E-0002 6.40549539E-0002 5.74312695E-0002 4.45274541E-0002 4.14468610E-0002 4.81381929E-0002 6.05460021E-0002 6.62878576E-0002 6.86274867E-0002 7.05134311E-0002 7.72188845E-0002 7.92678242E-0002 8.01272241E-0002 7.99215613E-0002 8.36696890E-0002 8.24008190E-0002 8.19924020E-0002 8.104642…
1.50000834E+0002 7.41661997E-0002 8.12915217E-0002 1.12644497E-0001 1.10148944E-0001 1.18860660E-0001 1.27239653E-0001 1.26926518E-0001 1.24621350E-0001 1.20649608E-0001 1.21924877E-0001 1.20121013E-0001 1.30336148E-0001 1.36732423E-0001 1.40444569E-0001 1.39116777E-0001 1.41183277E-0001 1.42000850E-0001 1.41458663E-0001 1.41357166E-0001 1.41880504E-0001 1.40448261E-0001 1.40462325E-0001 1.395100…
1.52000150E+0002 -2.08283220E-0003 1.70280689E-0002 1.58285777E-0002 4.55430305E-0002 4.81545340E-0002 5.21700118E-0002 5.68670737E-0002 5.11970436E-0002 6.07336025E-0002 6.07440886E-0002 6.08728362E-0002 6.77138243E-0002 7.59081187E-0002 7.75222030E-0002 7.83036935E-0002 7.81131838E-0002 7.80135395E-0002 7.69693519E-0002 7.87375486E-0002 8.09056521E-0002 7.73101369E-0002 7.48205912E-0002 7.24546…
1.53999466E+0002 1.25491393E-0002 4.94270309E-0002 6.86452834E-0002 9.95275265E-0002 1.00844575E-0001 1.02463610E-0001 9.07019941E-0002 8.72829988E-0002 8.69551185E-0002 9.15171472E-0002 9.22347014E-0002 9.49204811E-0002 9.64808585E-0002 9.78629685E-0002 9.78386912E-0002 1.00544918E-0001 1.01256204E-0001 1.03517047E-0001 1.06829468E-0001 1.08807156E-0001 1.06393615E-0001 1.00324666E-0001 9.612219…
1.56000867E+0002 1.33551138E-0001 1.36817515E-0001 1.24704704E-0001 1.18684778E-0001 1.28791475E-0001 1.26035028E-0001 1.23715132E-0001 1.20084946E-0001 1.23300600E-0001 1.19949572E-0001 1.11538712E-0001 1.16433529E-0001 1.17987274E-0001 1.20831027E-0001 1.16642199E-0001 1.18653576E-0001 1.15974265E-0001 1.12901285E-0001 1.10875806E-0001 1.06002309E-0001 1.02048851E-0001 9.42230332E-0002 9.153849…
1.58000183E+0002 2.54742515E-0002 9.05455783E-0002 1.02648054E-0001 1.12859862E-0001 1.27077280E-0001 1.34017771E-0001 1.29681622E-0001 1.18223359E-0001 1.22573850E-0001 1.16966806E-0001 1.14591049E-0001 1.21764907E-0001 1.28073256E-0001 1.32506722E-0001 1.29197704E-0001 1.32894266E-0001 1.35302620E-0001 1.37191531E-0001 1.34618602E-0001 1.32423979E-0001 1.26669194E-0001 1.24322136E-0001 1.198186…
1.59999500E+0002 4.79742065E-0002 7.88339766E-0002 6.23095823E-0002 2.78527341E-0002 3.54889567E-0002 5.53969221E-0002 6.09117982E-0002 6.19897307E-0002 6.22553985E-0002 6.45510427E-0002 6.32624642E-0002 7.36266509E-0002 7.75552070E-0002 8.09480203E-0002 8.28240912E-0002 8.51555654E-0002 8.27079694E-0002 8.16276032E-0002 7.77874083E-0002 7.79769222E-0002 7.49482921E-0002 7.49055162E-0002 7.122541…
1.62000901E+0002 9.37675583E-0002 1.12992559E-0001 8.64960957E-0002 8.50718352E-0002 1.11820596E-0001 1.19670411E-0001 1.16984007E-0001 1.17498095E-0001 1.10444426E-0001 1.06665171E-0001 1.02126488E-0001 1.08727165E-0001 1.14349767E-0001 1.13463051E-0001 1.16143374E-0001 1.18248920E-0001 1.17651079E-0001 1.13586798E-0001 1.08586468E-0001 1.07273823E-0001 1.04748038E-0001 1.02602519E-0001 9.582022…
1.64000217E+0002 -3.04134568E-0002 -3.45567346E-0002 -1.92835342E-0002 -8.38467600E-0003 -4.41066979E-0004 9.82354993E-0003 2.59183731E-0002 1.84863640E-0002 1.51769341E-0002 1.84882302E-0002 1.78931917E-0002 2.26861392E-0002 2.54221634E-0002 2.92692829E-0002 3.10870181E-0002 3.69633099E-0002 3.96137135E-0002 4.04801725E-0002 3.96107033E-0002 4.22859939E-0002 4.37388040E-0002 4.64275165E-0002 4.5…
1.65999533E+0002 -9.70680778E-0003 6.30052872E-0003 3.37238081E-0002 5.27169105E-0002 6.49616953E-0002 6.75613375E-0002 7.80171000E-0002 6.51247215E-0002 7.71335562E-0002 6.92419255E-0002 7.84674640E-0002 8.00337683E-0002 8.75804858E-0002 8.69990516E-0002 8.49732068E-0002 8.79352855E-0002 8.84950679E-0002 9.25701781E-0002 9.45650157E-0002 9.61935146E-0002 9.42204718E-0002 9.28584664E-0002 9.03615…
1.68000934E+0002 2.99040111E-0002 4.59591060E-0002 6.24613169E-0002 7.25690334E-0002 7.96980265E-0002 1.14350598E-0001 1.20259882E-0001 1.10491177E-0001 1.15529686E-0001 1.08128116E-0001 1.05321713E-0001 1.03328472E-0001 1.09967322E-0001 1.12603499E-0001 1.11826013E-0001 1.13861563E-0001 1.13500746E-0001 1.16505067E-0001 1.14839496E-0001 1.16987873E-0001 1.13876750E-0001 1.14051468E-0001 1.111428…
1.70000250E+0002 1.05162645E-0001 1.11583650E-0001 9.95038504E-0002 1.09545869E-0001 1.01390961E-0001 1.09810610E-0001 1.04708058E-0001 1.11385284E-0001 1.15559131E-0001 1.11520773E-0001 1.06320328E-0001 1.13276462E-0001 1.11286603E-0001 1.12004473E-0001 1.09411075E-0001 1.09571471E-0001 1.10276087E-0001 1.07401155E-0001 1.06289400E-0001 1.00727317E-0001 9.30071597E-0002 9.14302613E-0002 8.710568…
1.71999566E+0002 -3.95262589E-0002 -1.27632149E-0002 -5.61046546E-0003 1.44179158E-0002 4.07317092E-0002 3.88513756E-0002 4.71464791E-0002 3.49680556E-0002 3.19570024E-0002 2.61978115E-0002 2.68118932E-0002 3.89107150E-0002 4.67763600E-0002 5.25773244E-0002 5.01770309E-0002 5.05523005E-0002 5.19429708E-0002 5.22709444E-0002 5.46595999E-0002 5.53446177E-0002 5.73282249E-0002 5.91924838E-0002 6.112…
1.74000967E+0002 -3.68004989E-0002 -1.81990306E-0002 -1.74750899E-0002 -1.71514392E-0003 8.42952283E-0003 2.93775662E-0002 3.27806918E-0002 2.79228078E-0002 3.47085729E-0002 3.34067513E-0002 3.86807593E-0002 4.09081505E-0002 4.64313559E-0002 4.75157907E-0002 4.83302346E-0002 4.91072966E-0002 5.17258577E-0002 5.13811290E-0002 5.14356240E-0002 5.34557723E-0002 5.06586984E-0002 5.01529059E-0002 4.76…
1.76000284E+0002 5.25571274E-0002 5.90769075E-0002 4.60550049E-0002 4.52926343E-0002 5.97919899E-0002 7.59578256E-0002 7.22485795E-0002 5.97528467E-0002 6.81082555E-0002 7.99820256E-0002 9.18185574E-0002 9.61453655E-0002 9.45424763E-0002 9.72085376E-0002 9.55322317E-0002 9.85862981E-0002 9.97457404E-0002 1.01130794E-0001 1.02103018E-0001 1.01729491E-0001 9.91564340E-0002 9.72885904E-0002 9.548976…
1.77999600E+0002 -2.20584378E-0002 2.41765759E-0003 -4.90938130E-0003 -1.19661992E-0002 -1.13841149E-0002 -5.98524722E-0003 -2.70066421E-0003 2.67361244E-0003 1.37284082E-0002 1.20793763E-0002 1.08471994E-0002 1.60896682E-0002 2.04344748E-0002 2.22925260E-0002 2.37780036E-0002 2.93866170E-0002 3.24599617E-0002 3.45734828E-0002 3.34872207E-0002 3.30694304E-0002 3.02267941E-0002 3.22012900E-0002 3.…
1.80001001E+0002 8.87829545E-0002 7.60272821E-0002 8.09806306E-0002 9.95312797E-0002 1.17666409E-0001 1.20461853E-0001 1.06214315E-0001 9.55555376E-0002 9.62903543E-0002 9.17702058E-0002 8.55034974E-0002 9.14996757E-0002 9.31342323E-0002 9.08183478E-0002 8.29307833E-0002 8.16045429E-0002 8.17830171E-0002 8.02920908E-0002 7.70553413E-0002 7.63342978E-0002 7.28404454E-0002 7.12506038E-0002 6.489721…
1.82000317E+0002 1.44261602E-0002 4.54589912E-0002 4.36536548E-0002 5.33963112E-0002 5.71014798E-0002 6.38447880E-0002 6.05833441E-0002 5.82517067E-0002 5.93586518E-0002 6.02362901E-0002 5.80110869E-0002 5.81087606E-0002 5.84039239E-0002 5.80941288E-0002 6.33765247E-0002 6.29135574E-0002 6.61042694E-0002 6.48853521E-0002 6.38404401E-0002 6.13548744E-0002 6.00913253E-0002 5.81406840E-0002 5.567223…
1.83999633E+0002 1.23322753E-0005 2.00838468E-0002 7.23349191E-0002 9.52543443E-0002 1.19879252E-0001 1.12283240E-0001 1.09221877E-0001 9.88128664E-0002 1.02686490E-0001 1.04062526E-0001 1.04300452E-0001 1.07212474E-0001 1.10714823E-0001 1.12161238E-0001 1.10153918E-0001 1.12226767E-0001 1.07830373E-0001 1.06485153E-0001 1.02771198E-0001 1.02409737E-0001 9.90359468E-0002 9.96784097E-0002 9.646882…
1.86001034E+0002 3.57691142E-0002 2.54489013E-0002 1.93768278E-0002 3.19965231E-0002 3.01236816E-0002 5.56379284E-0002 6.56701384E-0002 7.34981616E-0002 7.88356394E-0002 7.61414182E-0002 6.89311423E-0002 6.98970227E-0002 7.50194921E-0002 8.02753200E-0002 8.43592377E-0002 8.82706559E-0002 9.32206170E-0002 9.38898811E-0002 9.67532506E-0002 9.99878163E-0002 9.89824990E-0002 9.86131909E-0002 9.882513…
1.88000350E+0002 5.25066721E-0002 3.94763288E-0002 3.01484520E-0002 2.06537667E-0002 5.32132733E-0002 6.98577953E-0002 7.15545392E-0002 6.29281857E-0002 6.62204106E-0002 7.06658093E-0002 6.37409005E-0002 7.12934286E-0002 6.61913927E-0002 6.91020481E-0002 6.67696311E-0002 7.20104892E-0002 7.72302682E-0002 8.01102790E-0002 8.04834992E-0002 7.89383062E-0002 7.54710649E-0002 7.44712584E-0002 7.211985…
1.89999666E+0002 3.90326880E-0002 7.28163288E-0002 8.59536072E-0002 7.66694904E-0002 7.82737711E-0002 7.98188853E-0002 7.33090598E-0002 7.46990822E-0002 8.02887086E-0002 8.25068530E-0002 8.66710929E-0002 9.81481338E-0002 1.00759547E-0001 1.00081694E-0001 9.80064184E-0002 1.05554770E-0001 1.09172462E-0001 1.12962175E-0001 1.13276038E-0001 1.13020426E-0001 1.11019409E-0001 1.10705209E-0001 1.084665…
1.91998983E+0002 7.56859733E-0002 9.45462928E-0002 9.53793155E-0002 1.02061010E-0001 1.10510908E-0001 1.16044475E-0001 1.23937413E-0001 1.22760717E-0001 1.23943857E-0001 1.23125176E-0001 1.25378552E-0001 1.26572251E-0001 1.24530561E-0001 1.24343131E-0001 1.23308116E-0001 1.26337868E-0001 1.23024416E-0001 1.24933783E-0001 1.20813854E-0001 1.16729973E-0001 1.09217868E-0001 1.07639970E-0001 1.050768…
1.94000384E+0002 2.60118893E-0002 3.77698437E-0002 3.91563207E-0002 7.81076062E-0002 1.11407313E-0001 1.09294152E-0001 9.70613281E-0002 8.92089807E-0002 9.38891510E-0002 9.87499431E-0002 9.75371942E-0002 1.05985996E-0001 1.06103984E-0001 1.03904469E-0001 1.02157075E-0001 1.03419785E-0001 1.07007178E-0001 1.05402710E-0001 1.04400447E-0001 1.01999585E-0001 9.90213976E-0002 9.80011160E-0002 9.462739…
1.95999700E+0002 3.75805065E-0002 5.30239233E-0002 5.82028253E-0002 7.13613262E-0002 8.78743854E-0002 1.06825320E-0001 1.02950235E-0001 9.02490523E-0002 9.24274439E-0002 9.47877286E-0002 9.97203646E-0002 1.00420260E-0001 1.06400795E-0001 1.08091975E-0001 1.06411061E-0001 1.07583546E-0001 1.09908430E-0001 1.09841199E-0001 1.10626260E-0001 1.09521818E-0001 1.08971141E-0001 1.08477292E-0001 1.081532…
1.97999016E+0002 1.37541467E-0001 1.13319232E-0001 1.16086409E-0001 1.26185266E-0001 1.41605835E-0001 1.45796993E-0001 1.50946149E-0001 1.49573967E-0001 1.58103063E-0001 1.58275569E-0001 1.61128047E-0001 1.67613697E-0001 1.71910228E-0001 1.70689413E-0001 1.68604980E-0001 1.66891337E-0001 1.71031283E-0001 1.68752746E-0001 1.65843481E-0001 1.61296930E-0001 1.58720710E-0001 1.59414055E-0001 1.582818…
2.00000417E+0002 6.57625959E-0002 5.29137450E-0002 5.06843731E-0002 3.51678186E-0002 4.60842314E-0002 3.24194626E-0002 4.53181932E-0002 5.55763941E-0002 6.84757912E-0002 6.77636283E-0002 7.01949213E-0002 8.27842091E-0002 8.55887731E-0002 9.00619812E-0002 8.87280798E-0002 9.30907562E-0002 9.77908869E-0002 1.04740217E-0001 1.08363810E-0001 1.10686641E-0001 1.07425161E-0001 1.06499986E-0001 1.051724…
2.09999083E+0002 -3.31532600E-0002 1.90158169E-0002 9.09024423E-0003 2.89751863E-0002 4.31875539E-0002 7.89006849E-0002 8.35721142E-0002 8.19469385E-0002 7.64596161E-0002 6.77220157E-0002 5.85041656E-0002 6.41639580E-0002 7.15620930E-0002 7.62842013E-0002 8.13125534E-0002 8.91342079E-0002 9.38527983E-0002 9.04910826E-0002 8.85796142E-0002 8.74013040E-0002 8.55342820E-0002 8.32294827E-0002 8.18336…
2.19999833E+0002 1.87050826E-0002 1.82050466E-0002 2.29833521E-0002 4.14675549E-0002 6.37885072E-0002 7.27904700E-0002 7.36719072E-0002 3.76514244E-0002 4.38275710E-0002 5.13208264E-0002 6.38000032E-0002 6.47540259E-0002 6.78413767E-0002 7.01020908E-0002 7.55772242E-0002 8.03021965E-0002 8.53598758E-0002 8.34514055E-0002 8.35248632E-0002 8.97121746E-0002 8.87474735E-0002 9.08712890E-0002 8.756471…
2.30000584E+0002 -1.53103496E-0002 -2.34496261E-0002 3.39140839E-0002 4.81085297E-0002 7.97532390E-0002 8.27839377E-0002 6.89964448E-0002 5.71939710E-0002 5.63271921E-0002 4.77443955E-0002 4.63417023E-0002 5.62386223E-0002 6.54085514E-0002 6.55493098E-0002 6.91325882E-0002 7.00719251E-0002 7.39937346E-0002 7.50970311E-0002 7.76535595E-0002 8.03920920E-0002 7.54639877E-0002 7.60763007E-0002 7.4111…
2.39999249E+0002 9.23835425E-0002 8.82486298E-0002 9.10635095E-0002 9.84797041E-0002 1.16642546E-0001 1.16620256E-0001 1.17482105E-0001 1.17736146E-0001 1.23448934E-0001 1.05064844E-0001 1.04934844E-0001 1.11267035E-0001 1.18398963E-0001 1.16110345E-0001 1.13053243E-0001 1.14605536E-0001 1.13853511E-0001 1.14085640E-0001 1.10032987E-0001 1.10480033E-0001 1.05582713E-0001 1.03899367E-0001 1.002372…
2.50000000E+0002 1.27828821E-0001 1.18992496E-0001 1.46890158E-0001 1.25314399E-0001 1.22288484E-0001 9.96854172E-0002 1.01727523E-0001 1.06866979E-0001 1.03807728E-0001 9.83565266E-0002 8.91607831E-0002 9.59604444E-0002 9.34366510E-0002 9.34717271E-0002 8.43957572E-0002 8.40998642E-0002 7.97032839E-0002 8.08479309E-0002 7.36447924E-0002 6.97477127E-0002 6.09752390E-0002 5.81598121E-0002 5.369105…
2.60000751E+0002 4.78403991E-0002 6.27657660E-0002 5.76124682E-0002 7.91170756E-0002 9.64677671E-0002 8.90426628E-0002 7.95831105E-0002 5.59896018E-0002 6.46511831E-0002 5.54494336E-0002 5.86621536E-0002 6.67371334E-0002 7.34102068E-0002 7.42999523E-0002 6.77807165E-0002 6.56717208E-0002 6.21997450E-0002 6.30556931E-0002 6.03465452E-0002 5.81009814E-0002 5.45050622E-0002 5.65355202E-0002 5.355769…
2.69999416E+0002 1.99015626E-0002 -7.30854198E-0003 2.24701551E-0002 5.09598763E-0002 5.76103270E-0002 6.28051148E-0002 6.71364953E-0002 5.58946397E-0002 5.68035856E-0002 5.25928911E-0002 5.77754483E-0002 6.02621707E-0002 6.76730764E-0002 7.24024034E-0002 7.05114592E-0002 7.13411612E-0002 7.45851102E-0002 7.81773403E-0002 7.63781053E-0002 7.71151330E-0002 7.61487520E-0002 7.63400221E-0002 7.55739…
2.80000167E+0002 6.69523079E-0003 3.18039744E-0002 6.17040840E-0002 7.98231212E-0002 8.41846513E-0002 7.18955349E-0002 7.34587017E-0002 5.49775566E-0002 6.25135398E-0002 6.76076252E-0002 7.14539816E-0002 7.31691280E-0002 7.60766283E-0002 7.70864973E-0002 7.60947745E-0002 7.68443112E-0002 7.82271572E-0002 8.18118309E-0002 8.24776462E-0002 8.42076475E-0002 8.16468619E-0002 7.93712197E-0002 7.626760…
2.90000917E+0002 -5.87677096E-0002 2.52401058E-0003 1.17314108E-0002 4.85796788E-0002 3.38484603E-0002 4.25951654E-0002 4.86304852E-0002 3.43749516E-0002 2.37696529E-0002 1.66073739E-0002 1.76815490E-0002 2.70211646E-0002 3.63065093E-0002 4.29646535E-0002 4.70505883E-0002 4.45398675E-0002 4.68654206E-0002 4.53838561E-0002 4.94333072E-0002 5.02473801E-0002 4.93792606E-0002 4.91495004E-0002 4.82879…
2.99999583E+0002 -3.47034388E-0002 -9.18358298E-0003 2.43092843E-0002 3.10960455E-0002 5.37428910E-0003 9.43896350E-0003 1.42440083E-0002 2.06493709E-0002 1.70390025E-0002 3.04870337E-0003 6.63890251E-0003 1.18997781E-0002 2.08059056E-0002 2.58205671E-0002 2.98204277E-0002 3.64032058E-0002 3.67662830E-0002 3.88962419E-0002 3.75861164E-0002 3.99255035E-0002 3.76552931E-0002 4.00843250E-0002 3.9191…
4.00000834E+0002 1.01242909E-0001 8.75678649E-0002 7.05409811E-0002 7.76075086E-0002 9.01113528E-0002 1.13445119E-0001 1.20957605E-0001 1.19313962E-0001 1.10268117E-0001 1.08774487E-0001 1.01518215E-0001 9.54127810E-0002 9.95892301E-0002 1.02827759E-0001 1.04841070E-0001 9.98383135E-0002 1.01613647E-0001 9.72082089E-0002 8.95875154E-0002 8.44293202E-0002 7.91330344E-0002 7.56246251E-0002 6.702106…
5.00000000E+0002 9.06147683E-0003 2.29745881E-0002 3.98715913E-0002 6.84440948E-0002 8.46967388E-0002 9.62398572E-0002 9.38871567E-0002 7.90648672E-0002 7.01407882E-0002 6.23757192E-0002 6.38630417E-0002 7.70525257E-0002 8.00656140E-0002 8.16080030E-0002 7.74937759E-0002 7.95521079E-0002 7.51626276E-0002 7.33870492E-0002 7.01728589E-0002 6.97193573E-0002 6.71095286E-0002 6.53116859E-0002 6.126652…
5.99999166E+0002 9.65631495E-0003 1.65853704E-0002 3.29268877E-0002 3.44090859E-0002 4.82948302E-0002 5.52955371E-0002 6.58069543E-0002 6.33429552E-0002 6.07129601E-0002 6.88249687E-0002 7.18922863E-0002 7.98221281E-0002 7.29914431E-0002 6.99550665E-0002 6.75454279E-0002 6.92548093E-0002 6.67987924E-0002 6.56549951E-0002 6.51689306E-0002 6.65124223E-0002 6.17008404E-0002 5.86189311E-0002 5.464908…
7.00000417E+0002 7.83975352E-0002 1.38080637E-0001 1.41120900E-0001 1.79156486E-0001 1.83406690E-0001 1.84167903E-0001 1.77384086E-0001 1.76002635E-0001 1.82132952E-0001 1.72219207E-0001 1.70284233E-0001 1.68208534E-0001 1.75986765E-0001 1.76445526E-0001 1.79600356E-0001 1.80932295E-0001 1.82148105E-0001 1.78461959E-0001 1.75377400E-0001 1.70680525E-0001 1.63730664E-0001 1.60822703E-0001 1.565789…
7.99999583E+0002 4.78940368E-0002 7.89550110E-0002 8.86945656E-0002 7.08872094E-0002 8.03899130E-0002 6.48539924E-0002 8.02536306E-0002 6.00247739E-0002 6.26726189E-0002 4.98122666E-0002 4.91992129E-0002 5.58317620E-0002 6.15535198E-0002 5.66689021E-0002 5.23230216E-0002 4.68448278E-0002 4.68709636E-0002 4.66164354E-0002 3.97972772E-0002 3.34784596E-0002 2.83908648E-0002 2.68751580E-0002 2.099111…
9.00000834E+0002 -4.21730739E-0002 -6.11942801E-0003 1.93490171E-0003 2.37612654E-0002 4.70754848E-0002 5.83101349E-0002 4.59949644E-0002 1.71786744E-0002 -6.16486801E-0004 -1.53101878E-0002 -1.47740806E-0002 -1.22790643E-0002 -7.88383295E-0003 -9.65021678E-0003 -1.07530706E-0002 -1.54000590E-0002 -2.36479341E-0002 -3.09466975E-0002 -3.85932575E-0002 -4.13746645E-0002 -4.41867962E-0002 -4.3797978…
1.00000000E+0003 -2.24578952E-0002 2.88386622E-0003 -2.93987908E-0003 5.22935033E-0002 7.82341838E-0002 8.99079191E-0002 8.92002649E-0002 7.13462672E-0002 6.42057985E-0002 5.94872494E-0002 5.75927310E-0002 5.88510697E-0002 5.71803711E-0002 5.85586621E-0002 5.78513614E-0002 5.79431638E-0002 5.99494687E-0002 5.57826185E-0002 5.18482282E-0002 4.85741017E-0002 4.49173097E-0002 4.49632091E-0002 4.1867…
1.09999917E+0003 3.32191191E-0002 5.21173556E-0002 2.00781399E-0002 1.45965595E-0002 4.93204206E-0002 8.19364502E-0002 8.58749473E-0002 6.95884992E-0002 7.33374528E-0002 7.12545734E-0002 6.87407078E-0002 6.96415965E-0002 7.51086000E-0002 7.62496313E-0002 7.43078590E-0002 7.56217632E-0002 7.41303623E-0002 7.31630985E-0002 7.45001966E-0002 7.09796160E-0002 6.62516319E-0002 6.44512576E-0002 6.510875…
1.20000042E+0003 -3.13622249E-0003 -1.70971003E-0002 -9.95389150E-0003 2.55378433E-0002 4.11343710E-0002 5.71275553E-0002 4.51856936E-0002 4.07959554E-0002 3.86629179E-0002 3.80178704E-0002 3.25649050E-0002 3.69669074E-0002 3.82977483E-0002 3.78202128E-0002 3.23828242E-0002 2.91075552E-0002 2.62663596E-0002 2.15223018E-0002 1.63002920E-0002 1.69585136E-0002 1.20728211E-0002 1.16604060E-0002 4.621…
1.29999958E+0003 5.96337181E-0002 7.49517666E-0003 3.69912606E-0002 3.21569084E-0002 4.23069533E-0002 6.06710113E-0002 6.78665147E-0002 6.25717802E-0002 6.06383421E-0002 5.80562191E-0002 5.05335959E-0002 4.64383794E-0002 4.25450061E-0002 4.43164198E-0002 3.76375601E-0002 3.68855010E-0002 3.35062035E-0002 3.32047633E-0002 2.92171857E-0002 2.65244361E-0002 2.24591101E-0002 2.30686457E-0002 1.915716…
1.40000083E+0003 7.08312185E-0003 -7.38795642E-0003 2.20387532E-0002 2.60687150E-0002 3.84345660E-0002 4.07208518E-0002 4.75171862E-0002 4.84063329E-0002 4.18944650E-0002 3.17930739E-0002 1.18939539E-0002 1.57517462E-0002 1.86309327E-0002 2.38515526E-0002 2.24609402E-0002 2.36027932E-0002 1.83979708E-0002 1.77799925E-0002 1.43239459E-0002 1.24792749E-0002 8.46803022E-0003 7.73043504E-0003 7.35211…
1.50000000E+0003 -2.83764584E-0002 1.48193359E-0002 -2.15663653E-0002 -1.10745319E-0002 1.05472909E-0003 1.49737246E-0002 6.85724055E-0003 1.07251505E-0002 1.29152602E-0003 1.55725645E-0002 1.41062049E-0002 1.08184898E-0002 4.28097490E-0003 -4.02388060E-0003 3.29292267E-0003 7.56452972E-0003 1.18623071E-0002 1.10536894E-0002 9.37427569E-0003 7.97043222E-0003 7.98801926E-0003 7.58888304E-0003 8.59…
1.59999917E+0003 1.45507629E-0002 1.92676715E-0002 1.50366060E-0002 1.08238555E-0002 3.76387746E-0002 4.83380964E-0002 3.93184184E-0002 2.66102163E-0002 4.23454817E-0002 3.24345423E-0002 3.02936438E-0002 2.44433542E-0002 3.16314477E-0002 2.59566984E-0002 2.26322030E-0002 2.31544954E-0002 2.18329581E-0002 2.30575491E-0002 2.34518316E-0002 2.25525842E-0002 1.50914755E-0002 1.12595379E-0002 8.497014…
1.70000042E+0003 -4.12946664E-0002 -3.38908527E-0002 -1.71355370E-0003 1.65424208E-0002 6.00117333E-0002 6.99873663E-0002 6.35870648E-0002 3.12377705E-0002 2.58815876E-0002 2.93870781E-0002 4.02913891E-0002 4.78236381E-0002 5.25238160E-0002 5.02784628E-0002 4.26387541E-0002 3.95322789E-0002 3.79119777E-0002 3.44163139E-0002 3.13083090E-0002 2.77193757E-0002 2.62940573E-0002 2.52059350E-0002 2.587…
1.79999958E+0003 7.84397436E-0003 -6.60527609E-0003 -1.75144979E-0002 -2.85534857E-0003 3.26529751E-0002 2.40960402E-0002 3.22028247E-0002 1.62525946E-0002 1.42395918E-0002 6.20967307E-0003 5.79221017E-0003 5.90252758E-0003 -3.57324504E-0004 -5.37250284E-0003 -1.24559158E-0002 -1.54112888E-0002 -2.17788618E-0002 -2.84602258E-0002 -3.21822808E-0002 -3.46032034E-0002 -3.77224249E-0002 -3.91033684E-…
1.90000083E+0003 8.23485435E-0005 4.68791882E-0002 3.39934251E-0002 3.47345463E-0002 3.78263060E-0002 4.76316202E-0002 7.12091703E-0002 6.64166084E-0002 6.90674446E-0002 5.84660216E-0002 5.98792674E-0002 5.97123427E-0002 5.80180960E-0002 5.53339208E-0002 5.59601439E-0002 5.54855235E-0002 5.08600022E-0002 4.64010916E-0002 4.21440187E-0002 4.16423391E-0002 3.70930884E-0002 3.46854368E-0002 2.971526…
2.00000000E+0003 1.42523758E-0002 3.57545472E-0002 -2.96598992E-0003 3.78724252E-0002 6.84175513E-0002 9.39916025E-0002 8.69956273E-0002 7.92517755E-0002 8.00447670E-0002 8.16144372E-0002 7.10152504E-0002 6.90080703E-0002 7.11090990E-0002 6.82838434E-0002 6.38147240E-0002 6.11963023E-0002 6.46935644E-0002 6.50560849E-0002 6.43856520E-0002 6.03613747E-0002 5.85249098E-0002 5.76384357E-0002 5.50841…

## Sheet: Figure 2E
0.0 4.99568634E+0002 5.01205963E+0002 5.02843231E+0002 5.04480438E+0002 5.06117645E+0002 5.07754791E+0002 5.09391907E+0002 5.11028992E+0002 5.12666016E+0002 5.14303040E+0002 5.15939941E+0002 5.17576904E+0002 5.19213684E+0002 5.20850525E+0002 5.22487366E+0002 5.24124084E+0002 5.25760803E+0002 5.27397400E+0002 5.29034058E+0002 5.30670654E+0002 5.32307190E+0002 5.33943665E+0002 5.35580078E+0002 5.37…
-1.00070049E+0000 -4.70327544E-0002 -1.85576896E-0002 -2.64694077E-0002 -9.32206377E-0003 6.51126010E-0003 -9.47634073E-0003 -6.01509726E-0003 -1.27722072E-0002 -7.81175563E-0003 -1.10882280E-0002 -1.15500754E-0002 -1.32914424E-0002 -1.24527161E-0002 -1.57824448E-0002 -1.87813174E-0002 -1.53592982E-0002 -1.40237842E-0002 -1.40432351E-0002 -1.55760546E-0002 -1.25870207E-0002 -1.37553018E-0002 -1.3…
-9.50665466E-0001 -5.14616038E-0002 -1.74172108E-0002 -2.94937757E-0002 -2.01270166E-0002 -1.75169809E-0003 -1.44333188E-0002 -5.76184570E-0003 -2.22359806E-0002 -2.04047132E-0002 -2.22165358E-0002 -2.21114805E-0002 -2.21684300E-0002 -2.17949406E-0002 -2.39569439E-0002 -2.80314911E-0002 -2.61336589E-0002 -2.41149398E-0002 -2.49050172E-0002 -2.69448220E-0002 -2.54675215E-0002 -2.70296514E-0002 -2.…
-9.00630441E-0001 -1.04896304E-0001 -7.02138372E-0002 -7.59290055E-0002 -5.69911492E-0002 -3.80801044E-0002 -3.55434510E-0002 -2.45413215E-0002 -2.77213525E-0002 -3.26184248E-0002 -2.89745705E-0002 -2.66906094E-0002 -2.44256736E-0002 -2.52208385E-0002 -2.16563524E-0002 -2.33901607E-0002 -2.47196726E-0002 -2.60098084E-0002 -2.63442395E-0002 -2.71415286E-0002 -2.80091504E-0002 -2.92550409E-0002 -3.…
-8.50595417E-0001 -9.68375164E-0002 -5.13962730E-0002 -6.35349679E-0002 -1.90179099E-0002 -2.24126219E-0002 -7.89281678E-0003 1.92084080E-0003 5.31817804E-0004 -6.57451981E-0003 -6.58180994E-0003 -1.51895629E-0002 -1.49399206E-0002 -1.55831868E-0002 -1.08161554E-0002 -1.56100516E-0002 -2.07692182E-0002 -2.47657741E-0002 -2.74861176E-0002 -3.14535845E-0002 -3.13021172E-0002 -3.03713649E-0002 -2.82…
-8.00560392E-0001 -3.99999944E-0002 7.16825178E-0003 -1.28942203E-0002 1.82902413E-0002 4.30788129E-0003 1.14495476E-0002 2.02825765E-0002 1.25913217E-0002 3.58388590E-0003 4.05432545E-0003 1.89478205E-0003 3.34863634E-0003 2.69857444E-0003 2.80873050E-0003 4.88190949E-0003 2.08012507E-0003 2.05768117E-0003 -9.66742907E-0004 -3.75940744E-0003 -4.19223487E-0003 -5.23513524E-0003 -2.99546525E-0003 …
-7.50525368E-0001 1.16739367E-0001 1.15073792E-0001 6.78407527E-0002 8.32494834E-0002 6.78876764E-0002 7.90308293E-0002 7.37313603E-0002 6.70132895E-0002 5.54917148E-0002 4.48084315E-0002 3.90574033E-0002 4.29517901E-0002 4.57226354E-0002 4.42617973E-0002 4.37048338E-0002 4.22333690E-0002 4.16107624E-0002 3.63906361E-0002 3.23704381E-0002 3.04348446E-0002 2.77137104E-0002 2.80334556E-0002 2.59244…
-7.00490343E-0001 1.13832571E-0001 1.02934666E-0001 6.55305461E-0002 8.08235754E-0002 8.28245748E-0002 8.66772561E-0002 8.69662516E-0002 7.11387469E-0002 6.10446438E-0002 4.59792727E-0002 4.30065402E-0002 3.85714749E-0002 3.57121230E-0002 4.12502363E-0002 4.50088015E-0002 4.44132769E-0002 4.20241026E-0002 4.03632203E-0002 4.08492981E-0002 4.11731767E-0002 4.04831239E-0002 4.02006784E-0002 3.65118…
-6.50455319E-0001 1.12365338E-0001 1.33441428E-0001 8.46416448E-0002 1.06906701E-0001 1.23122873E-0001 1.09558511E-0001 7.94873564E-0002 6.29387422E-0002 5.45974219E-0002 4.35461776E-0002 2.94245614E-0002 1.34805099E-0002 -1.85856346E-0003 -8.12187155E-0003 -1.08575373E-0002 -1.33323951E-0002 -1.53684868E-0002 -1.12630381E-0002 -9.06622814E-0003 -6.25301145E-0003 -8.27743765E-0003 -6.82347392E-00…
-6.00420294E-0001 1.21046367E-0001 1.58912712E-0001 1.25466087E-0001 1.48030223E-0001 1.70127260E-0001 1.75097784E-0001 1.68134842E-0001 1.69842404E-0001 1.72188610E-0001 1.67863605E-0001 1.46428634E-0001 1.20466361E-0001 9.70778401E-0002 7.94441789E-0002 6.31122033E-0002 4.84182143E-0002 3.64589195E-0002 2.57706932E-0002 2.00449962E-0002 1.70937392E-0002 1.79822956E-0002 1.94772081E-0002 1.90087…
-5.50385270E-0001 2.59457634E-0001 2.79449462E-0001 2.06178037E-0001 2.14780977E-0001 2.35623076E-0001 2.38483539E-0001 2.44373654E-0001 2.34044320E-0001 2.36882447E-0001 2.35655216E-0001 2.32243047E-0001 2.19853818E-0001 2.04276795E-0001 1.89644814E-0001 1.73374468E-0001 1.57128092E-0001 1.31352923E-0001 1.01715650E-0001 7.00999249E-0002 4.54590571E-0002 2.59678069E-0002 1.15659457E-0002 6.63268…
-5.00350245E-0001 2.56935508E-0001 2.33574552E-0001 2.13264739E-0001 2.02460624E-0001 2.19908494E-0001 2.27269040E-0001 2.46670533E-0001 2.44284420E-0001 2.48069210E-0001 2.49845211E-0001 2.53523272E-0001 2.45430593E-0001 2.38356161E-0001 2.34090445E-0001 2.29327701E-0001 2.20839959E-0001 2.09752655E-0001 1.95167513E-0001 1.72562369E-0001 1.53250935E-0001 1.30536645E-0001 1.11336942E-0001 8.81012…
-4.79502318E-0001 2.13680969E-0001 2.22200225E-0001 2.22797633E-0001 2.08950608E-0001 2.10355065E-0001 2.10822264E-0001 2.35907098E-0001 2.39750569E-0001 2.48133662E-0001 2.52540164E-0001 2.59769823E-0001 2.51033013E-0001 2.47351039E-0001 2.45286376E-0001 2.44265202E-0001 2.36882323E-0001 2.29301281E-0001 2.20684267E-0001 2.07748132E-0001 1.94898753E-0001 1.78080202E-0001 1.61539669E-0001 1.41173…
-4.60739184E-0001 1.67087236E-0001 2.12674720E-0001 2.13049139E-0001 2.05121055E-0001 2.06998116E-0001 2.07422310E-0001 2.35197702E-0001 2.38814571E-0001 2.52772313E-0001 2.61436222E-0001 2.67774161E-0001 2.58948857E-0001 2.55636843E-0001 2.55081893E-0001 2.55040602E-0001 2.51480411E-0001 2.45021360E-0001 2.39468003E-0001 2.29134381E-0001 2.19224701E-0001 2.04822369E-0001 1.91964501E-0001 1.76922…
-4.39891257E-0001 1.21967165E-0001 1.89667314E-0001 1.88508340E-0001 1.78804975E-0001 1.81338752E-0001 1.84675291E-0001 2.15514928E-0001 2.20081738E-0001 2.33542082E-0001 2.47594482E-0001 2.53812417E-0001 2.47803230E-0001 2.44866494E-0001 2.45558238E-0001 2.47727132E-0001 2.48395689E-0001 2.42254120E-0001 2.37250863E-0001 2.27142386E-0001 2.19343532E-0001 2.08510284E-0001 2.02442161E-0001 1.95766…
-4.19043330E-0001 1.08376730E-0001 1.65978907E-0001 1.82491701E-0001 1.65051859E-0001 1.48712544E-0001 1.47986454E-0001 1.79240225E-0001 1.91035273E-0001 2.01791830E-0001 2.22017455E-0001 2.33013512E-0001 2.32723727E-0001 2.30864680E-0001 2.32081056E-0001 2.35762051E-0001 2.40148627E-0001 2.37486500E-0001 2.33198141E-0001 2.23908696E-0001 2.17630055E-0001 2.09412901E-0001 2.07201735E-0001 2.05966…
-4.00280196E-0001 1.27467581E-0001 1.72662204E-0001 1.76796098E-0001 1.78542637E-0001 1.38231694E-0001 1.37701497E-0001 1.62205728E-0001 1.83295105E-0001 1.92724499E-0001 2.16771046E-0001 2.28775168E-0001 2.32492025E-0001 2.33002832E-0001 2.35821479E-0001 2.38801888E-0001 2.44025319E-0001 2.44159456E-0001 2.39801617E-0001 2.32441092E-0001 2.28061502E-0001 2.21773587E-0001 2.19752940E-0001 2.20528…
-3.79432269E-0001 1.66242036E-0001 1.81181737E-0001 1.87018005E-0001 1.84648306E-0001 1.52717438E-0001 1.56720449E-0001 1.71580425E-0001 1.95130311E-0001 2.05585726E-0001 2.24575516E-0001 2.34162953E-0001 2.42134356E-0001 2.45400145E-0001 2.47744310E-0001 2.47202018E-0001 2.53482607E-0001 2.52712595E-0001 2.51750106E-0001 2.46260845E-0001 2.43240421E-0001 2.35757081E-0001 2.31891759E-0001 2.29293…
-3.50245172E-0001 1.29744706E-0001 2.44039037E-0001 2.13310098E-0001 2.24412556E-0001 2.04492496E-0001 1.98899369E-0001 2.13787103E-0001 2.15130254E-0001 2.35889239E-0001 2.38790448E-0001 2.43404127E-0001 2.44248203E-0001 2.55054417E-0001 2.60318855E-0001 2.60529803E-0001 2.59269785E-0001 2.58514104E-0001 2.56426070E-0001 2.51952951E-0001 2.45313673E-0001 2.36738274E-0001 2.31122500E-0001 2.25150…
-3.18973281E-0001 1.16038888E-0001 1.68937828E-0001 1.92099102E-0001 2.25787605E-0001 2.13482741E-0001 2.12200080E-0001 2.18981266E-0001 2.21205926E-0001 2.34471059E-0001 2.47127998E-0001 2.53634020E-0001 2.59633097E-0001 2.62055357E-0001 2.63753016E-0001 2.61976350E-0001 2.64638956E-0001 2.65948850E-0001 2.64044437E-0001 2.62109942E-0001 2.60363520E-0001 2.55622309E-0001 2.48608871E-0001 2.43646…
-3.00210147E-0001 1.73317042E-0001 2.48882435E-0001 2.36865573E-0001 2.49359584E-0001 2.24479613E-0001 2.17531893E-0001 2.25206405E-0001 2.33312943E-0001 2.44385054E-0001 2.49895464E-0001 2.60968339E-0001 2.66139086E-0001 2.63976306E-0001 2.63311232E-0001 2.60443560E-0001 2.63760377E-0001 2.62892384E-0001 2.62527346E-0001 2.58862050E-0001 2.56281556E-0001 2.51892527E-0001 2.49673072E-0001 2.46844…
-2.79362220E-0001 1.90539163E-0001 2.15167282E-0001 1.71082699E-0001 1.83598777E-0001 1.93729096E-0001 2.00789026E-0001 2.17847078E-0001 2.28460154E-0001 2.51251385E-0001 2.50176330E-0001 2.55826244E-0001 2.57910519E-0001 2.59236362E-0001 2.61598314E-0001 2.63454391E-0001 2.66820063E-0001 2.63900055E-0001 2.64575520E-0001 2.59706944E-0001 2.58025242E-0001 2.53007504E-0001 2.50872566E-0001 2.47956…
-2.50175123E-0001 1.89072146E-0001 2.24093652E-0001 2.19556240E-0001 2.52460346E-0001 2.63806098E-0001 2.60481052E-0001 2.77846882E-0001 2.86562881E-0001 2.97216875E-0001 2.95405448E-0001 2.99963226E-0001 3.05438601E-0001 3.06842858E-0001 3.07733800E-0001 3.10935244E-0001 3.07873412E-0001 3.05913087E-0001 3.02681217E-0001 3.01664020E-0001 2.99920376E-0001 2.94156516E-0001 2.88688673E-0001 2.80114…
-2.29327196E-0001 1.32825939E-0001 1.23165145E-0001 1.31829732E-0001 1.53035652E-0001 1.66096024E-0001 1.60694840E-0001 1.77796574E-0001 1.86123201E-0001 2.12595764E-0001 2.14448776E-0001 2.28166924E-0001 2.34423104E-0001 2.46078706E-0001 2.52573289E-0001 2.55811473E-0001 2.57418345E-0001 2.61517624E-0001 2.62674182E-0001 2.61838811E-0001 2.63703710E-0001 2.63727387E-0001 2.63907427E-0001 2.59947…
-2.00140098E-0001 1.48013046E-0001 1.67410001E-0001 1.71145875E-0001 1.84405977E-0001 2.14393442E-0001 2.08980411E-0001 2.33247850E-0001 2.21736671E-0001 2.33241039E-0001 2.43627628E-0001 2.51544805E-0001 2.53220801E-0001 2.54794522E-0001 2.61246525E-0001 2.65738535E-0001 2.67716290E-0001 2.68142343E-0001 2.65442877E-0001 2.61326013E-0001 2.59063174E-0001 2.54742643E-0001 2.53498922E-0001 2.48135…
-1.79292171E-0001 1.46549907E-0001 1.98334579E-0001 2.09905977E-0001 2.60119967E-0001 2.66791112E-0001 2.80871519E-0001 2.88526140E-0001 2.97629432E-0001 3.05626210E-0001 3.10870855E-0001 3.09961467E-0001 3.06502860E-0001 3.08192475E-0001 3.12885694E-0001 3.16460642E-0001 3.17812576E-0001 3.15504891E-0001 3.12653595E-0001 3.06643602E-0001 3.00732300E-0001 2.94405617E-0001 2.90719301E-0001 2.87503…
-1.50105074E-0001 1.20841256E-0001 1.73136365E-0001 1.26860009E-0001 2.11039998E-0001 1.85900547E-0001 1.77970548E-0001 1.79236523E-0001 1.97933938E-0001 2.12838031E-0001 2.22566021E-0001 2.28124087E-0001 2.30789955E-0001 2.31032287E-0001 2.34366496E-0001 2.42919870E-0001 2.48308162E-0001 2.51387222E-0001 2.49511017E-0001 2.50374797E-0001 2.48875752E-0001 2.46179233E-0001 2.43501665E-0001 2.39956…
-1.20917976E-0001 1.57203483E-0001 2.10688146E-0001 2.02875121E-0001 1.98262833E-0001 1.83760115E-0001 1.70874735E-0001 1.97081462E-0001 2.12309463E-0001 2.35703883E-0001 2.34775571E-0001 2.39297489E-0001 2.42852252E-0001 2.46167168E-0001 2.46278543E-0001 2.48136775E-0001 2.50555677E-0001 2.50611485E-0001 2.49507314E-0001 2.44730754E-0001 2.41707957E-0001 2.35294865E-0001 2.34153985E-0001 2.29373…
-1.00070049E-0001 1.10842589E-0001 2.02966387E-0001 1.80272454E-0001 2.02429459E-0001 1.94917877E-0001 1.78098635E-0001 1.91092061E-0001 2.05048007E-0001 2.40045141E-0001 2.50371793E-0001 2.58259254E-0001 2.59329839E-0001 2.63344810E-0001 2.65884694E-0001 2.67507672E-0001 2.70490183E-0001 2.68673243E-0001 2.71285625E-0001 2.69235072E-0001 2.68185649E-0001 2.63360939E-0001 2.62749104E-0001 2.57766…
-7.92221222E-0002 5.75862327E-0002 1.45179047E-0001 1.83822283E-0001 2.31139561E-0001 2.58606257E-0001 2.55322805E-0001 2.64874900E-0001 2.66416361E-0001 2.85403766E-0001 3.07588447E-0001 3.21413129E-0001 3.32949944E-0001 3.34190200E-0001 3.42144883E-0001 3.46117515E-0001 3.50307886E-0001 3.50270364E-0001 3.55530560E-0001 3.54443150E-0001 3.52736541E-0001 3.47100624E-0001 3.43410178E-0001 3.36548…
-5.00350245E-0002 2.01207298E-0001 2.47539677E-0001 1.98847352E-0001 1.97906274E-0001 2.30120836E-0001 2.43571672E-0001 2.54291148E-0001 2.75014298E-0001 2.85693236E-0001 2.95042658E-0001 2.96884047E-0001 3.05500076E-0001 3.08623609E-0001 3.12464046E-0001 3.17113106E-0001 3.21330828E-0001 3.21459485E-0001 3.20660636E-0001 3.15947599E-0001 3.14063618E-0001 3.14761600E-0001 3.14441706E-0001 3.10257…
-2.08479269E-0002 2.09554021E-0001 2.17308726E-0001 1.64319361E-0001 1.73743096E-0001 2.02964921E-0001 2.06998751E-0001 2.23824766E-0001 2.22464674E-0001 2.27448351E-0001 2.39651372E-0001 2.46897264E-0001 2.50231278E-0001 2.57084945E-0001 2.63846087E-0001 2.74172627E-0001 2.77955338E-0001 2.81682850E-0001 2.80875980E-0001 2.82054240E-0001 2.83172803E-0001 2.85288547E-0001 2.84923400E-0001 2.86309…
0.00000000E+0000 1.91657831E-0001 2.02464404E-0001 1.42088641E-0001 1.83740424E-0001 1.99611382E-0001 2.15948226E-0001 2.26690032E-0001 2.49141694E-0001 2.63535017E-0001 2.68881902E-0001 2.71095610E-0001 2.78162352E-0001 2.90486107E-0001 2.99171444E-0001 3.06207155E-0001 3.11287643E-0001 3.12196294E-0001 3.10524307E-0001 3.06441624E-0001 3.09422184E-0001 3.08634248E-0001 3.10029205E-0001 3.075878…
1.04239634E-0002 1.96064817E-0001 2.28170412E-0001 1.84815183E-0001 2.34448247E-0001 2.61694319E-0001 2.81260715E-0001 2.77852530E-0001 2.90230542E-0001 2.98396289E-0001 3.05592225E-0001 3.13737864E-0001 3.23842089E-0001 3.32063428E-0001 3.34951836E-0001 3.36571770E-0001 3.37875699E-0001 3.34660120E-0001 3.32372631E-0001 3.27896719E-0001 3.27376830E-0001 3.23174578E-0001 3.21449768E-0001 3.164075…
2.08479269E-0002 1.99495613E-0001 2.52547502E-0001 2.19320910E-0001 2.66805995E-0001 2.99902320E-0001 3.17001568E-0001 3.07477002E-0001 3.10782709E-0001 3.15808350E-0001 3.24119364E-0001 3.35584289E-0001 3.47169222E-0001 3.48926312E-0001 3.49817593E-0001 3.48834364E-0001 3.48821143E-0001 3.43735364E-0001 3.40753338E-0001 3.36491231E-0001 3.30879278E-0001 3.24843432E-0001 3.20438668E-0001 3.140402…
2.91870976E-0002 1.96824652E-0001 2.56548117E-0001 2.11604318E-0001 2.43380216E-0001 2.74273827E-0001 2.88469757E-0001 2.86473787E-0001 2.88001195E-0001 2.96944039E-0001 3.04729812E-0001 3.12405798E-0001 3.22818760E-0001 3.23911840E-0001 3.28004142E-0001 3.28276503E-0001 3.28385847E-0001 3.23775839E-0001 3.20743093E-0001 3.16932337E-0001 3.10573434E-0001 3.05379591E-0001 3.00705365E-0001 2.947393…
3.96110611E-0002 2.14030757E-0001 2.57435344E-0001 2.07391943E-0001 2.36790650E-0001 2.61422965E-0001 2.70380418E-0001 2.80360486E-0001 2.88095743E-0001 3.03276488E-0001 3.08554833E-0001 3.12786276E-0001 3.17871439E-0001 3.18365843E-0001 3.22988947E-0001 3.26832712E-0001 3.26100050E-0001 3.21941325E-0001 3.20112940E-0001 3.15791327E-0001 3.11473654E-0001 3.05581470E-0001 3.02295081E-0001 2.962211…
5.00350245E-0002 2.26039397E-0001 2.57571191E-0001 2.14579493E-0001 2.50091320E-0001 2.63708372E-0001 2.79784065E-0001 2.94895257E-0001 3.04355051E-0001 3.16601654E-0001 3.23208070E-0001 3.26628530E-0001 3.28671344E-0001 3.26236507E-0001 3.30010695E-0001 3.34581313E-0001 3.32913256E-0001 3.27582575E-0001 3.24894307E-0001 3.20454302E-0001 3.17094561E-0001 3.10259974E-0001 3.05133849E-0001 2.986978…
6.04589880E-0002 2.40141921E-0001 2.88382982E-0001 2.40901829E-0001 2.62304341E-0001 2.68711046E-0001 2.80984858E-0001 2.94393849E-0001 2.97865004E-0001 3.07103402E-0001 3.14969127E-0001 3.21823205E-0001 3.23765870E-0001 3.19611690E-0001 3.24373763E-0001 3.27282232E-0001 3.29682382E-0001 3.23962446E-0001 3.22524528E-0001 3.16390929E-0001 3.14449906E-0001 3.08869989E-0001 3.02621646E-0001 2.957222…
7.08829514E-0002 1.84407885E-0001 2.54984577E-0001 2.35640746E-0001 2.64625940E-0001 2.80292354E-0001 2.92050098E-0001 2.98495508E-0001 3.08570700E-0001 3.11177578E-0001 3.26166310E-0001 3.29968264E-0001 3.34689202E-0001 3.31609828E-0001 3.38480396E-0001 3.41311031E-0001 3.46376141E-0001 3.41679505E-0001 3.40889858E-0001 3.33760140E-0001 3.32393830E-0001 3.27799372E-0001 3.19943190E-0001 3.142900…
8.96460856E-0002 1.93891140E-0001 2.22717454E-0001 1.83100558E-0001 2.22001446E-0001 2.30909940E-0001 2.56743923E-0001 2.78806673E-0001 2.89073817E-0001 2.90658430E-0001 3.00679381E-0001 3.09333589E-0001 3.04842661E-0001 3.04434750E-0001 3.12679594E-0001 3.22349415E-0001 3.22530958E-0001 3.17287760E-0001 3.08764807E-0001 3.01851280E-0001 2.97031853E-0001 2.93582521E-0001 2.89722371E-0001 2.843735…
1.00070049E-0001 2.66126929E-0001 2.82506560E-0001 2.52380398E-0001 2.72681731E-0001 2.52041897E-0001 2.72061005E-0001 2.93635455E-0001 3.01833037E-0001 3.06949814E-0001 3.12370836E-0001 3.22412440E-0001 3.17395513E-0001 3.23842038E-0001 3.33012750E-0001 3.40005148E-0001 3.38916910E-0001 3.34923343E-0001 3.26602658E-0001 3.18365864E-0001 3.12305597E-0001 3.07599380E-0001 3.03624356E-0001 2.966750…
1.10494012E-0001 1.34783081E-0001 1.72071582E-0001 1.68698913E-0001 1.90870747E-0001 1.94371496E-0001 2.33078320E-0001 2.57782712E-0001 2.66836968E-0001 2.79095114E-0001 2.88276783E-0001 2.90853699E-0001 2.92868209E-0001 2.98331121E-0001 3.07308113E-0001 3.14757830E-0001 3.19987703E-0001 3.18731365E-0001 3.13041253E-0001 3.07246312E-0001 3.05613571E-0001 3.01122417E-0001 3.00297605E-0001 2.961408…
1.20917976E-0001 1.32522800E-0001 1.88456861E-0001 1.87416465E-0001 2.17081331E-0001 2.13562420E-0001 2.36291379E-0001 2.39951911E-0001 2.28911559E-0001 2.47678530E-0001 2.65798660E-0001 2.73789430E-0001 2.86183386E-0001 2.84924948E-0001 2.90254256E-0001 2.96789080E-0001 3.05853435E-0001 3.04142543E-0001 2.99325777E-0001 2.96967590E-0001 2.95306923E-0001 2.89267542E-0001 2.86783762E-0001 2.831363…
1.29257147E-0001 1.66623930E-0001 2.23124915E-0001 2.09073870E-0001 2.25585961E-0001 2.18581089E-0001 2.19803058E-0001 2.22158260E-0001 2.22975447E-0001 2.40991144E-0001 2.56801057E-0001 2.65941993E-0001 2.80187537E-0001 2.81148625E-0001 2.83470650E-0001 2.90972535E-0001 2.98682031E-0001 2.98115151E-0001 2.95199892E-0001 2.95779061E-0001 2.96790646E-0001 2.91854266E-0001 2.87806081E-0001 2.807995…
1.39681110E-0001 1.00763761E-0001 1.70522267E-0001 1.69123593E-0001 1.87827113E-0001 1.96059115E-0001 1.98967672E-0001 2.00236110E-0001 2.07179277E-0001 2.27878623E-0001 2.47209919E-0001 2.55135586E-0001 2.71343417E-0001 2.72747002E-0001 2.79526740E-0001 2.82759305E-0001 2.92335972E-0001 2.94818181E-0001 2.96170950E-0001 2.95934081E-0001 2.97141083E-0001 2.95584877E-0001 2.95696875E-0001 2.912631…
1.50105074E-0001 2.02175684E-0001 2.45552217E-0001 2.29280482E-0001 2.33703289E-0001 2.29863139E-0001 2.20824080E-0001 2.27644913E-0001 2.36929608E-0001 2.55673716E-0001 2.76769618E-0001 2.83352543E-0001 2.90660392E-0001 2.92192183E-0001 2.94418172E-0001 3.02199448E-0001 3.08356211E-0001 3.12451544E-0001 3.11859058E-0001 3.10439039E-0001 3.09543056E-0001 3.04801116E-0001 2.98740563E-0001 2.970429…
1.60529037E-0001 2.09505873E-0001 2.35649612E-0001 1.75523697E-0001 2.13206576E-0001 2.10603463E-0001 2.24380413E-0001 2.28233368E-0001 2.56719884E-0001 2.78724981E-0001 2.95736986E-0001 2.93472187E-0001 2.91881448E-0001 2.91045271E-0001 2.94237206E-0001 2.99160186E-0001 2.99960926E-0001 3.00016101E-0001 2.98884654E-0001 2.96183209E-0001 2.93644199E-0001 2.88066243E-0001 2.83752182E-0001 2.799145…
1.70953000E-0001 2.30408831E-0001 2.09611180E-0001 2.06665496E-0001 1.92245516E-0001 2.02332852E-0001 2.07496261E-0001 2.31817713E-0001 2.34777289E-0001 2.48981608E-0001 2.56943767E-0001 2.67363361E-0001 2.73826162E-0001 2.76600738E-0001 2.82109990E-0001 2.86485995E-0001 2.88296461E-0001 2.86361330E-0001 2.88002306E-0001 2.87942425E-0001 2.87287815E-0001 2.80163646E-0001 2.79388910E-0001 2.732353…
1.79292171E-0001 1.89508440E-0001 2.15899406E-0001 2.16173522E-0001 2.08065856E-0001 2.09119951E-0001 2.15567943E-0001 2.55915441E-0001 2.63750883E-0001 2.76181427E-0001 2.79081818E-0001 2.84520652E-0001 2.91896638E-0001 3.03284352E-0001 3.10279237E-0001 3.08237193E-0001 3.07564596E-0001 3.03728282E-0001 3.03435640E-0001 3.04082162E-0001 3.04951374E-0001 3.03470396E-0001 3.01368355E-0001 2.959692…
1.89716135E-0001 1.56367543E-0001 2.00962722E-0001 1.52949404E-0001 1.97626001E-0001 1.77357303E-0001 2.00627294E-0001 2.01943214E-0001 2.16703917E-0001 2.32510232E-0001 2.38111305E-0001 2.44046472E-0001 2.57465452E-0001 2.68061091E-0001 2.71402741E-0001 2.74161171E-0001 2.78153670E-0001 2.84993319E-0001 2.86589851E-0001 2.83780874E-0001 2.80992318E-0001 2.77053690E-0001 2.79043692E-0001 2.741973…
2.00140098E-0001 1.06298224E-0001 1.86716622E-0001 1.72175776E-0001 2.23673902E-0001 2.21376074E-0001 2.62826821E-0001 2.68318046E-0001 2.88789244E-0001 2.92276753E-0001 3.00287561E-0001 2.98732196E-0001 3.06358995E-0001 3.13270420E-0001 3.25175707E-0001 3.28134184E-0001 3.29049702E-0001 3.30114744E-0001 3.29590511E-0001 3.27541239E-0001 3.22969323E-0001 3.18197164E-0001 3.17601030E-0001 3.151938…
2.10564062E-0001 1.88491114E-0001 2.57756308E-0001 2.36439707E-0001 2.71303252E-0001 2.75615787E-0001 2.85219544E-0001 2.77129066E-0001 2.88190494E-0001 2.98963444E-0001 3.02691575E-0001 3.05177444E-0001 3.09327040E-0001 3.16385414E-0001 3.25362302E-0001 3.26846560E-0001 3.31707978E-0001 3.30637547E-0001 3.32202081E-0001 3.26369187E-0001 3.21453701E-0001 3.14664535E-0001 3.12294904E-0001 3.077593…
2.20988025E-0001 1.09598735E-0001 1.81289988E-0001 1.43360427E-0001 1.56867335E-0001 1.45052188E-0001 1.86772874E-0001 1.89418481E-0001 2.02799492E-0001 2.04041994E-0001 2.07649781E-0001 2.02446309E-0001 2.08895122E-0001 2.10699499E-0001 2.24110088E-0001 2.26113470E-0001 2.24469949E-0001 2.20820546E-0001 2.20149574E-0001 2.20816922E-0001 2.19899067E-0001 2.18321671E-0001 2.19368803E-0001 2.171691…
2.29327196E-0001 2.15522322E-0001 2.45531497E-0001 2.26038583E-0001 2.46084259E-0001 2.43823562E-0001 2.62538937E-0001 2.73561118E-0001 2.84297456E-0001 2.82229866E-0001 2.82226542E-0001 2.80684011E-0001 2.88438936E-0001 2.93045751E-0001 3.00869056E-0001 3.00363817E-0001 3.00677000E-0001 2.95201369E-0001 2.90084066E-0001 2.86462911E-0001 2.85489808E-0001 2.81119045E-0001 2.76102321E-0001 2.679548…
2.39751159E-0001 1.31249245E-0001 1.73475294E-0001 1.46379302E-0001 1.67643366E-0001 1.81195763E-0001 1.94919680E-0001 2.04873262E-0001 2.33031676E-0001 2.42069672E-0001 2.53773461E-0001 2.59599332E-0001 2.75711095E-0001 2.76847516E-0001 2.81248034E-0001 2.85874097E-0001 2.86796792E-0001 2.87144966E-0001 2.90740967E-0001 2.95206516E-0001 2.98508511E-0001 2.96144070E-0001 2.93082309E-0001 2.874256…
2.50175123E-0001 2.10431216E-0001 2.03165008E-0001 1.71779605E-0001 1.54598450E-0001 1.70432485E-0001 1.80132012E-0001 1.96410681E-0001 2.11414586E-0001 2.25970418E-0001 2.30992239E-0001 2.33696128E-0001 2.40717817E-0001 2.44187127E-0001 2.50912992E-0001 2.52951190E-0001 2.53389612E-0001 2.51739878E-0001 2.50215561E-0001 2.47408718E-0001 2.45365274E-0001 2.42186137E-0001 2.43020566E-0001 2.416110…
2.60599086E-0001 2.81345500E-0001 3.14125594E-0001 2.71105709E-0001 2.90621349E-0001 2.78404012E-0001 2.86151180E-0001 2.93930422E-0001 3.03551519E-0001 3.11859490E-0001 3.24255914E-0001 3.29064531E-0001 3.32355410E-0001 3.29176929E-0001 3.30463897E-0001 3.33517638E-0001 3.37866009E-0001 3.37269623E-0001 3.34542033E-0001 3.29786998E-0001 3.27494731E-0001 3.22843910E-0001 3.19123835E-0001 3.125122…
2.71023049E-0001 1.43341699E-0001 2.03612011E-0001 2.11123827E-0001 2.33382582E-0001 2.48079361E-0001 2.51280097E-0001 2.52594758E-0001 2.63788090E-0001 2.89665680E-0001 2.99106051E-0001 3.08642115E-0001 3.15642136E-0001 3.22965473E-0001 3.27049238E-0001 3.31015139E-0001 3.31853272E-0001 3.29031294E-0001 3.26244594E-0001 3.22668847E-0001 3.20204847E-0001 3.16427564E-0001 3.15213620E-0001 3.116370…
2.79362220E-0001 2.00989830E-0001 2.72800168E-0001 2.52261292E-0001 2.77663742E-0001 2.68132318E-0001 2.65949938E-0001 2.53933776E-0001 2.67725399E-0001 2.78854308E-0001 3.00188902E-0001 3.11137267E-0001 3.13387599E-0001 3.17699103E-0001 3.25192701E-0001 3.26718879E-0001 3.26270873E-0001 3.21064718E-0001 3.22106289E-0001 3.17550509E-0001 3.17696892E-0001 3.10763275E-0001 3.06671932E-0001 2.981325…
2.89786184E-0001 3.75968020E-0002 1.81155653E-0001 1.15050254E-0001 1.59341994E-0001 1.62202421E-0001 1.71022725E-0001 1.58619312E-0001 1.77899941E-0001 1.96258733E-0001 2.14650917E-0001 2.28434264E-0001 2.31963024E-0001 2.32911230E-0001 2.34154289E-0001 2.43672816E-0001 2.48445674E-0001 2.56385689E-0001 2.61645597E-0001 2.62788762E-0001 2.63283088E-0001 2.62194646E-0001 2.63890070E-0001 2.607848…
3.00210147E-0001 3.19526944E-0002 1.44680591E-0001 1.79093917E-0001 2.28505604E-0001 2.20614135E-0001 2.07831732E-0001 2.14541607E-0001 2.16144307E-0001 2.26343227E-0001 2.35346009E-0001 2.49411766E-0001 2.61569336E-0001 2.63507807E-0001 2.60480998E-0001 2.61270475E-0001 2.63072251E-0001 2.64894909E-0001 2.62034660E-0001 2.58560115E-0001 2.54347878E-0001 2.48839544E-0001 2.44172124E-0001 2.384638…
3.10634111E-0001 1.68354078E-0001 1.89697500E-0001 2.35359958E-0001 2.33128333E-0001 2.25721944E-0001 2.11156410E-0001 2.08413939E-0001 2.32288438E-0001 2.40493599E-0001 2.48827985E-0001 2.51863792E-0001 2.65825325E-0001 2.69436834E-0001 2.76280017E-0001 2.72948348E-0001 2.69671716E-0001 2.64416088E-0001 2.62739371E-0001 2.58786232E-0001 2.57308987E-0001 2.51343812E-0001 2.46724965E-0001 2.408109…
3.18973281E-0001 1.81683433E-0001 2.17612952E-0001 2.04451337E-0001 1.86973219E-0001 1.60792677E-0001 1.63890924E-0001 1.81508956E-0001 2.03413412E-0001 2.19272722E-0001 2.37041882E-0001 2.45034935E-0001 2.52712763E-0001 2.56401176E-0001 2.67087517E-0001 2.68250090E-0001 2.73434863E-0001 2.69068513E-0001 2.70019874E-0001 2.68756605E-0001 2.70845789E-0001 2.67759862E-0001 2.68194026E-0001 2.661340…
3.29397245E-0001 1.66496978E-0001 1.77134190E-0001 1.88959529E-0001 2.18839176E-0001 2.09979784E-0001 2.09277339E-0001 2.15822606E-0001 2.15751101E-0001 2.24820705E-0001 2.34702221E-0001 2.55211943E-0001 2.61963750E-0001 2.66938989E-0001 2.71631870E-0001 2.74004390E-0001 2.71269586E-0001 2.69222939E-0001 2.69899410E-0001 2.68887541E-0001 2.70716369E-0001 2.66817284E-0001 2.65237592E-0001 2.590514…
3.39821208E-0001 1.99090552E-0001 2.41283805E-0001 2.14840689E-0001 2.23434004E-0001 2.31745853E-0001 2.21908049E-0001 2.52959873E-0001 2.59888850E-0001 2.67885786E-0001 2.69370235E-0001 2.79565569E-0001 2.90776547E-0001 2.88314056E-0001 2.90262043E-0001 2.93040567E-0001 2.96571711E-0001 2.98622880E-0001 2.96399541E-0001 2.93166409E-0001 2.91180390E-0001 2.88425060E-0001 2.85452580E-0001 2.787265…
3.50245172E-0001 1.73502627E-0001 1.73794513E-0001 1.67674253E-0001 1.46254852E-0001 1.70563975E-0001 1.83713377E-0001 2.00497330E-0001 2.18949098E-0001 2.41812759E-0001 2.67205590E-0001 2.73932093E-0001 2.76470418E-0001 2.81345869E-0001 2.89186288E-0001 2.93844722E-0001 2.96231538E-0001 3.02352923E-0001 3.06545409E-0001 3.07400038E-0001 3.05576859E-0001 3.02585672E-0001 3.02333414E-0001 2.994283…
3.60669135E-0001 8.32865835E-0002 1.57319965E-0001 1.78832464E-0001 2.35233257E-0001 2.58685561E-0001 2.39245804E-0001 2.54756034E-0001 2.54218361E-0001 2.76540419E-0001 2.74340363E-0001 2.86600937E-0001 2.90657055E-0001 2.89514478E-0001 2.91979327E-0001 2.97061392E-0001 3.00950501E-0001 3.00854240E-0001 3.04568296E-0001 3.01488645E-0001 2.99987461E-0001 2.90261920E-0001 2.87412301E-0001 2.793355…
3.69008306E-0001 1.54844854E-0001 1.83529700E-0001 1.83562146E-0001 2.00025332E-0001 2.26185603E-0001 2.26846718E-0001 2.31719477E-0001 2.39881684E-0001 2.52440010E-0001 2.62633547E-0001 2.62260030E-0001 2.62564798E-0001 2.67019668E-0001 2.74354337E-0001 2.75731240E-0001 2.75738456E-0001 2.76100686E-0001 2.77222724E-0001 2.78307601E-0001 2.78211634E-0001 2.74842509E-0001 2.73343891E-0001 2.664644…
3.79432269E-0001 3.80957955E-0002 1.20691066E-0001 1.36363259E-0001 2.08563068E-0001 2.26292565E-0001 2.55143204E-0001 2.60524659E-0001 2.90728676E-0001 3.00562520E-0001 3.21229635E-0001 3.34266692E-0001 3.50754002E-0001 3.66921232E-0001 3.77331359E-0001 3.81170230E-0001 3.81744284E-0001 3.85761658E-0001 3.86175977E-0001 3.86966588E-0001 3.85437095E-0001 3.83206164E-0001 3.81665082E-0001 3.786670…
3.89856233E-0001 1.22346388E-0001 1.74803142E-0001 1.57884897E-0001 2.19953116E-0001 2.16454813E-0001 2.17477555E-0001 2.14956177E-0001 2.47970173E-0001 2.71305007E-0001 2.86259197E-0001 3.00287627E-0001 3.15873832E-0001 3.21405724E-0001 3.28658564E-0001 3.33325388E-0001 3.36845003E-0001 3.41991425E-0001 3.37364934E-0001 3.39668182E-0001 3.40617554E-0001 3.42192555E-0001 3.38020176E-0001 3.330115…
4.00280196E-0001 1.37621354E-0001 1.64928068E-0001 1.59744468E-0001 1.93977609E-0001 2.05278186E-0001 2.18222609E-0001 2.27464622E-0001 2.45987072E-0001 2.50858082E-0001 2.54533937E-0001 2.56869345E-0001 2.66636500E-0001 2.73215181E-0001 2.81538311E-0001 2.84815475E-0001 2.87963496E-0001 2.84610132E-0001 2.82260260E-0001 2.77409885E-0001 2.76641664E-0001 2.74318279E-0001 2.72336758E-0001 2.673016…
4.10704160E-0001 1.20361896E-0001 1.47451675E-0001 1.61262400E-0001 1.84286366E-0001 2.06951534E-0001 2.19107596E-0001 2.24165917E-0001 2.33875888E-0001 2.45888248E-0001 2.50435367E-0001 2.48198493E-0001 2.54692735E-0001 2.65360148E-0001 2.73945980E-0001 2.80622366E-0001 2.81431403E-0001 2.80806317E-0001 2.75621742E-0001 2.75671395E-0001 2.71179199E-0001 2.67085918E-0001 2.62662038E-0001 2.614538…
4.19043330E-0001 1.68033550E-0001 2.15411369E-0001 2.18137971E-0001 1.99414391E-0001 2.10740818E-0001 2.03629038E-0001 2.29259781E-0001 2.40212150E-0001 2.62183173E-0001 2.69530743E-0001 2.77071845E-0001 2.81521727E-0001 2.89458144E-0001 2.92583947E-0001 2.91757060E-0001 2.85971186E-0001 2.79865205E-0001 2.74308118E-0001 2.71038999E-0001 2.69732692E-0001 2.63921820E-0001 2.61201009E-0001 2.558090…
4.29467294E-0001 1.32375773E-0001 1.83426152E-0001 1.69506194E-0001 1.77277705E-0001 1.54137503E-0001 1.54162078E-0001 1.74003042E-0001 1.81048197E-0001 1.97034299E-0001 2.04311990E-0001 2.09485324E-0001 2.18066809E-0001 2.27885097E-0001 2.39185145E-0001 2.39976227E-0001 2.44796927E-0001 2.47266486E-0001 2.48906902E-0001 2.44726399E-0001 2.43718830E-0001 2.41591591E-0001 2.42191035E-0001 2.388722…
4.39891257E-0001 2.15652376E-0001 2.53423579E-0001 2.36423943E-0001 2.39068142E-0001 2.51945454E-0001 2.50685220E-0001 2.54335509E-0001 2.71505761E-0001 3.01067397E-0001 3.05870645E-0001 2.99759965E-0001 2.99343384E-0001 3.08127753E-0001 3.08386178E-0001 3.06914845E-0001 3.08475481E-0001 3.09781525E-0001 3.07453024E-0001 3.00218986E-0001 2.95984147E-0001 2.91726348E-0001 2.87237019E-0001 2.812049…
4.50315221E-0001 1.41137049E-0001 1.47284312E-0001 9.16730782E-0002 1.01187050E-0001 1.08751663E-0001 1.53663801E-0001 1.77152585E-0001 1.94679949E-0001 1.95613200E-0001 2.05391979E-0001 2.12185867E-0001 2.18195490E-0001 2.22500144E-0001 2.27876793E-0001 2.30679369E-0001 2.30121743E-0001 2.28940542E-0001 2.27497753E-0001 2.27654467E-0001 2.28753650E-0001 2.26696347E-0001 2.26571145E-0001 2.239271…
4.60739184E-0001 1.17166354E-0001 1.68695817E-0001 1.57822768E-0001 2.31648111E-0001 2.36764809E-0001 2.54396684E-0001 2.60566903E-0001 2.70312937E-0001 2.66949464E-0001 2.84157009E-0001 2.81503126E-0001 2.92987963E-0001 2.93518851E-0001 2.97420166E-0001 2.94177895E-0001 2.89827798E-0001 2.88302544E-0001 2.84689453E-0001 2.79720978E-0001 2.78058679E-0001 2.74827176E-0001 2.72987291E-0001 2.668560…
4.69078355E-0001 1.36614533E-0001 1.96456344E-0001 1.75131279E-0001 2.11849372E-0001 2.20465503E-0001 2.49978958E-0001 2.44262876E-0001 2.47720419E-0001 2.57619353E-0001 2.73542062E-0001 2.79812096E-0001 2.81844423E-0001 2.80466774E-0001 2.81614892E-0001 2.80857353E-0001 2.83148256E-0001 2.85591692E-0001 2.87651190E-0001 2.82062652E-0001 2.80043727E-0001 2.74871654E-0001 2.70440084E-0001 2.643378…
4.79502318E-0001 1.43461044E-0001 2.24725230E-0001 1.97406103E-0001 1.99042278E-0001 2.07699220E-0001 2.21031767E-0001 2.17757467E-0001 2.28069535E-0001 2.56514823E-0001 2.82544824E-0001 2.90474069E-0001 2.96248997E-0001 2.97821029E-0001 3.07725415E-0001 3.10419449E-0001 3.13432629E-0001 3.08305986E-0001 3.05147586E-0001 2.98227319E-0001 2.98404990E-0001 2.93842093E-0001 2.93355991E-0001 2.858122…
4.89926282E-0001 1.36601704E-0001 1.32474227E-0001 1.90432577E-0001 2.30408059E-0001 2.33432047E-0001 2.14677749E-0001 2.20576078E-0001 2.25002018E-0001 2.44195085E-0001 2.56417560E-0001 2.63129939E-0001 2.67566523E-0001 2.69765978E-0001 2.77634262E-0001 2.83059933E-0001 2.88077950E-0001 2.86878999E-0001 2.86612214E-0001 2.83444707E-0001 2.81248698E-0001 2.75041455E-0001 2.72384057E-0001 2.717627…
5.00350245E-0001 6.76817725E-0002 1.45073098E-0001 1.72205523E-0001 2.01286499E-0001 2.02633574E-0001 2.21298811E-0001 2.28587988E-0001 2.38373494E-0001 2.46898803E-0001 2.69048024E-0001 2.77444355E-0001 2.82174150E-0001 2.92741167E-0001 3.07561678E-0001 3.15440542E-0001 3.21649392E-0001 3.22742898E-0001 3.24068989E-0001 3.26534488E-0001 3.26532684E-0001 3.21803504E-0001 3.17909551E-0001 3.146820…
5.50385270E-0001 7.67195537E-0002 1.91332513E-0001 1.67672226E-0001 1.83879292E-0001 1.76397650E-0001 1.93664346E-0001 2.00788095E-0001 2.06766790E-0001 2.16944854E-0001 2.24762806E-0001 2.30056041E-0001 2.41061677E-0001 2.47463691E-0001 2.59112747E-0001 2.61636857E-0001 2.66180198E-0001 2.66808308E-0001 2.70365111E-0001 2.66549745E-0001 2.63232749E-0001 2.58562971E-0001 2.58645508E-0001 2.571395…
6.00420294E-0001 2.28475703E-0001 2.55930640E-0001 2.10787193E-0001 2.11346008E-0001 2.16677493E-0001 2.30487255E-0001 2.44138797E-0001 2.63310437E-0001 2.75030672E-0001 2.86367348E-0001 2.90193313E-0001 2.90614643E-0001 2.93947578E-0001 3.02472634E-0001 3.12663636E-0001 3.18001944E-0001 3.20215332E-0001 3.13842457E-0001 3.07307854E-0001 3.02678416E-0001 2.98978437E-0001 2.96010158E-0001 2.943844…
6.50455319E-0001 1.13094476E-0001 1.37156025E-0001 1.52973536E-0001 1.90690025E-0001 2.15371464E-0001 2.13992734E-0001 2.10563536E-0001 2.07735711E-0001 2.10815778E-0001 2.31784320E-0001 2.50488590E-0001 2.63722319E-0001 2.69504563E-0001 2.79607393E-0001 2.78091433E-0001 2.76878031E-0001 2.78096010E-0001 2.83087382E-0001 2.82393902E-0001 2.86440056E-0001 2.82463840E-0001 2.81381376E-0001 2.737339…
7.00490343E-0001 1.61040674E-0001 2.03444451E-0001 1.91675040E-0001 2.26681178E-0001 2.14229817E-0001 2.15221039E-0001 2.26354185E-0001 2.37012564E-0001 2.48373811E-0001 2.63225441E-0001 2.70140184E-0001 2.81315947E-0001 2.86769387E-0001 2.97720532E-0001 3.05847146E-0001 3.12217066E-0001 3.11071933E-0001 3.11055588E-0001 3.07628580E-0001 3.11297757E-0001 3.07208848E-0001 3.06786455E-0001 3.037971…
7.50525368E-0001 1.56709417E-0001 2.29056447E-0001 1.92679243E-0001 2.40893362E-0001 2.21159707E-0001 2.27185551E-0001 2.21174720E-0001 2.25868370E-0001 2.39795655E-0001 2.55008322E-0001 2.55943035E-0001 2.65369773E-0001 2.67692054E-0001 2.79578982E-0001 2.84670010E-0001 2.87517428E-0001 2.84586867E-0001 2.77471603E-0001 2.72020441E-0001 2.70716685E-0001 2.70521212E-0001 2.66889503E-0001 2.628435…
8.00560392E-0001 1.51968443E-0001 2.33139836E-0001 2.09090023E-0001 2.48000121E-0001 2.06343959E-0001 2.19777932E-0001 2.14652662E-0001 2.19196302E-0001 2.29823432E-0001 2.41719350E-0001 2.56934162E-0001 2.63724732E-0001 2.61683515E-0001 2.63997481E-0001 2.70822275E-0001 2.74794140E-0001 2.74665987E-0001 2.70233730E-0001 2.70216438E-0001 2.66343384E-0001 2.63856817E-0001 2.59478784E-0001 2.572188…
8.50595417E-0001 1.27625801E-0001 1.56753119E-0001 1.33090583E-0001 1.60757905E-0001 1.82280364E-0001 1.94253876E-0001 2.12064636E-0001 2.16656044E-0001 2.33725922E-0001 2.34222033E-0001 2.47136110E-0001 2.47378705E-0001 2.50366588E-0001 2.54229885E-0001 2.61078297E-0001 2.62327750E-0001 2.61033547E-0001 2.62939166E-0001 2.62220307E-0001 2.62016700E-0001 2.59762624E-0001 2.59869650E-0001 2.556884…
9.00630441E-0001 1.09289299E-0001 1.70930642E-0001 1.47287803E-0001 1.79141525E-0001 1.81664435E-0001 1.93446767E-0001 2.00931994E-0001 2.06119707E-0001 2.15685418E-0001 2.28662913E-0001 2.42056429E-0001 2.50769747E-0001 2.48639723E-0001 2.55664054E-0001 2.58543306E-0001 2.60447899E-0001 2.60601313E-0001 2.59186532E-0001 2.57653902E-0001 2.54497744E-0001 2.51218881E-0001 2.48058854E-0001 2.437346…
9.50665466E-0001 1.40480981E-0001 1.84099448E-0001 1.60361982E-0001 1.79006628E-0001 1.93356262E-0001 1.82907370E-0001 1.93711145E-0001 1.94167620E-0001 1.99833610E-0001 2.12205801E-0001 2.22071440E-0001 2.27399229E-0001 2.29066688E-0001 2.37555815E-0001 2.42336177E-0001 2.49900472E-0001 2.49495821E-0001 2.51304104E-0001 2.49741980E-0001 2.52956502E-0001 2.52648550E-0001 2.51144798E-0001 2.469228…
1.00070049E+0000 1.69100378E-0001 2.06394940E-0001 1.90299279E-0001 2.15155774E-0001 2.06016618E-0001 2.04508328E-0001 2.19963127E-0001 2.34556432E-0001 2.50030601E-0001 2.65650921E-0001 2.69555650E-0001 2.70006488E-0001 2.72008524E-0001 2.79739790E-0001 2.85292673E-0001 2.86645990E-0001 2.86176981E-0001 2.85445355E-0001 2.83351273E-0001 2.85165136E-0001 2.82530268E-0001 2.80553667E-0001 2.756721…
1.10077054E+0000 5.90365560E-0002 9.46227681E-0002 8.72693926E-0002 1.10042494E-0001 1.31994326E-0001 1.57865597E-0001 1.89392291E-0001 1.82384035E-0001 1.87972869E-0001 1.98113643E-0001 2.06438660E-0001 2.19789556E-0001 2.25269019E-0001 2.28595356E-0001 2.29123537E-0001 2.33815022E-0001 2.35269044E-0001 2.35075505E-0001 2.34729252E-0001 2.36187368E-0001 2.33855896E-0001 2.33007216E-0001 2.319932…
1.20084059E+0000 1.43817858E-0001 1.96281081E-0001 2.04885496E-0001 2.10056152E-0001 1.98727963E-0001 2.12927823E-0001 2.18045320E-0001 2.20899695E-0001 2.31882919E-0001 2.42802506E-0001 2.50004952E-0001 2.54946991E-0001 2.59281298E-0001 2.66283545E-0001 2.69563418E-0001 2.72032642E-0001 2.69174822E-0001 2.65718882E-0001 2.62144401E-0001 2.58079914E-0001 2.53735741E-0001 2.50256843E-0001 2.474869…
1.30091064E+0000 1.22910750E-0001 1.38997837E-0001 1.35158633E-0001 1.76741428E-0001 1.97255481E-0001 2.15499533E-0001 2.24535653E-0001 2.33079031E-0001 2.47173492E-0001 2.65057385E-0001 2.75161746E-0001 2.83734501E-0001 2.88716413E-0001 2.93707619E-0001 2.96237083E-0001 3.01025998E-0001 2.97684985E-0001 2.98171881E-0001 2.96080036E-0001 2.96333948E-0001 2.92680974E-0001 2.88558260E-0001 2.844544…
1.40098069E+0000 1.62868078E-0001 1.69692657E-0001 1.24052519E-0001 1.54310536E-0001 1.72008388E-0001 1.85916389E-0001 2.02919235E-0001 2.18472809E-0001 2.38728467E-0001 2.47677131E-0001 2.46856272E-0001 2.54540631E-0001 2.58297724E-0001 2.67719945E-0001 2.71063216E-0001 2.76016105E-0001 2.78256203E-0001 2.76433843E-0001 2.73493080E-0001 2.69757644E-0001 2.66711150E-0001 2.63612384E-0001 2.617499…
1.49896594E+0000 1.79086522E-0001 1.70612612E-0001 1.84090655E-0001 2.00095964E-0001 2.22539113E-0001 2.19412259E-0001 2.40530667E-0001 2.41873608E-0001 2.65965213E-0001 2.72168084E-0001 2.75346822E-0001 2.80631921E-0001 2.84203979E-0001 2.91476178E-0001 2.95724458E-0001 2.97641551E-0001 2.95923714E-0001 2.93156499E-0001 2.91169515E-0001 2.88080897E-0001 2.81899877E-0001 2.81456809E-0001 2.787698…
1.59903599E+0000 1.84773011E-0001 2.52335037E-0001 2.15041479E-0001 2.22519289E-0001 2.42057861E-0001 2.53851875E-0001 2.63476053E-0001 2.71132488E-0001 2.93270005E-0001 2.99949410E-0001 3.02250959E-0001 3.04608584E-0001 3.08515262E-0001 3.18665046E-0001 3.26765009E-0001 3.30170453E-0001 3.31960000E-0001 3.35975908E-0001 3.31891533E-0001 3.29402009E-0001 3.25915668E-0001 3.26512689E-0001 3.226457…
1.69910604E+0000 1.17358739E-0001 1.80412654E-0001 1.72870122E-0001 1.96978431E-0001 1.78134821E-0001 1.95389457E-0001 2.20125105E-0001 2.36308952E-0001 2.45301517E-0001 2.60404817E-0001 2.67533002E-0001 2.72247627E-0001 2.73214044E-0001 2.80075358E-0001 2.85640632E-0001 2.89683040E-0001 2.94394082E-0001 2.94412166E-0001 2.95306431E-0001 2.92685903E-0001 2.89892377E-0001 2.87272357E-0001 2.861009…
1.79917609E+0000 2.14087965E-0001 2.55588276E-0001 2.48304299E-0001 2.54430114E-0001 2.50875195E-0001 2.36049034E-0001 2.56079457E-0001 2.64374433E-0001 2.79085225E-0001 2.93998136E-0001 3.02559006E-0001 3.05353882E-0001 3.10461803E-0001 3.14517799E-0001 3.21093066E-0001 3.26146135E-0001 3.29668902E-0001 3.30702592E-0001 3.30696970E-0001 3.31317527E-0001 3.28320704E-0001 3.24996464E-0001 3.237542…
1.89924614E+0000 1.53763354E-0001 1.75778907E-0001 1.66052094E-0001 1.92200786E-0001 2.03191714E-0001 1.85625405E-0001 1.96729325E-0001 2.02340878E-0001 2.13194087E-0001 2.24840736E-0001 2.33796514E-0001 2.45573295E-0001 2.50901441E-0001 2.56632178E-0001 2.57889327E-0001 2.60969320E-0001 2.65552798E-0001 2.67897171E-0001 2.64469405E-0001 2.61969119E-0001 2.58491245E-0001 2.56625637E-0001 2.537411…
1.99931619E+0000 1.93395225E-0001 2.21670149E-0001 1.73254363E-0001 1.97109294E-0001 2.01398747E-0001 2.10375826E-0001 2.23707929E-0001 2.34617702E-0001 2.51341570E-0001 2.57276111E-0001 2.63912026E-0001 2.71123441E-0001 2.75741880E-0001 2.82853381E-0001 2.81046689E-0001 2.81477726E-0001 2.82987707E-0001 2.86127525E-0001 2.84011836E-0001 2.80857733E-0001 2.75701741E-0001 2.74276473E-0001 2.718105…
2.19945629E+0000 1.20658358E-0001 1.54637888E-0001 1.48292090E-0001 2.07401300E-0001 2.04263874E-0001 1.97152604E-0001 2.02231883E-0001 2.18066649E-0001 2.27807778E-0001 2.37398087E-0001 2.48752858E-0001 2.61049052E-0001 2.64466501E-0001 2.71709111E-0001 2.73654714E-0001 2.77966207E-0001 2.80900710E-0001 2.82822861E-0001 2.81892564E-0001 2.82122316E-0001 2.81709751E-0001 2.80666589E-0001 2.778367…
2.39959638E+0000 1.08718343E-0001 2.01355482E-0001 1.85724856E-0001 2.27494227E-0001 2.17705603E-0001 2.30605509E-0001 2.51371679E-0001 2.61704554E-0001 2.68552084E-0001 2.67787367E-0001 2.69383190E-0001 2.74390417E-0001 2.75311582E-0001 2.74904510E-0001 2.73662903E-0001 2.72048286E-0001 2.71116262E-0001 2.66729699E-0001 2.61591279E-0001 2.60353606E-0001 2.55188465E-0001 2.50176509E-0001 2.433578…
2.59973648E+0000 1.48967409E-0001 2.29310010E-0001 2.04408997E-0001 2.10519603E-0001 2.13718385E-0001 2.26624976E-0001 2.34703235E-0001 2.39938695E-0001 2.49360893E-0001 2.66824842E-0001 2.71090763E-0001 2.77979782E-0001 2.67329507E-0001 2.67552896E-0001 2.65753512E-0001 2.70096169E-0001 2.71621506E-0001 2.70086523E-0001 2.66119312E-0001 2.62468122E-0001 2.53715720E-0001 2.49097824E-0001 2.426477…
2.79987658E+0000 1.19839224E-0001 1.95077668E-0001 1.71834711E-0001 2.20825242E-0001 2.10055717E-0001 2.22141823E-0001 2.21447736E-0001 2.33215868E-0001 2.36674028E-0001 2.50011441E-0001 2.54550190E-0001 2.61137944E-0001 2.59867471E-0001 2.69068379E-0001 2.69345776E-0001 2.71190903E-0001 2.68225862E-0001 2.68818804E-0001 2.65731229E-0001 2.64956545E-0001 2.62554954E-0001 2.60977066E-0001 2.561564…
3.00001668E+0000 1.89330714E-0001 2.49592470E-0001 2.01593023E-0001 2.18718754E-0001 2.24798046E-0001 2.35697910E-0001 2.41514525E-0001 2.43068012E-0001 2.46663749E-0001 2.60717114E-0001 2.69697402E-0001 2.74138473E-0001 2.75935410E-0001 2.82816503E-0001 2.87643384E-0001 2.91256165E-0001 2.89855278E-0001 2.91720200E-0001 2.86888380E-0001 2.87462410E-0001 2.83146441E-0001 2.81274255E-0001 2.762337…
3.20015678E+0000 2.46577288E-0001 2.64967813E-0001 2.24042206E-0001 2.13528187E-0001 2.14201169E-0001 2.34916057E-0001 2.47259493E-0001 2.64562400E-0001 2.71317828E-0001 2.88503102E-0001 2.95789491E-0001 3.00971964E-0001 2.97055344E-0001 3.05369618E-0001 3.09245458E-0001 3.15641266E-0001 3.16207466E-0001 3.16185792E-0001 3.11029044E-0001 3.07248166E-0001 3.02881386E-0001 3.01073840E-0001 2.965036…
3.40029687E+0000 1.72371363E-0001 1.90894953E-0001 1.78326077E-0001 1.82984298E-0001 1.92885982E-0001 1.97927007E-0001 2.09182823E-0001 2.25242981E-0001 2.42984607E-0001 2.55709431E-0001 2.61775150E-0001 2.61221350E-0001 2.60892388E-0001 2.69115629E-0001 2.73708110E-0001 2.82312022E-0001 2.85208329E-0001 2.87147919E-0001 2.81514032E-0001 2.78913056E-0001 2.74927469E-0001 2.72934242E-0001 2.692754…
3.60043697E+0000 1.22241718E-0001 1.63977239E-0001 1.68563240E-0001 1.93832308E-0001 1.92481929E-0001 1.77011793E-0001 1.91442806E-0001 2.00437939E-0001 2.22851743E-0001 2.33620429E-0001 2.42213025E-0001 2.44590294E-0001 2.43082938E-0001 2.45395400E-0001 2.51666068E-0001 2.56489628E-0001 2.59567999E-0001 2.60642990E-0001 2.59821606E-0001 2.58924107E-0001 2.56526899E-0001 2.55018631E-0001 2.518436…
3.80057707E+0000 1.11088055E-0001 1.37338996E-0001 1.51802318E-0001 1.77091013E-0001 1.92931489E-0001 1.84466228E-0001 1.87949755E-0001 2.09431265E-0001 2.22820573E-0001 2.30567114E-0001 2.34854276E-0001 2.41400767E-0001 2.44926108E-0001 2.48273188E-0001 2.52821414E-0001 2.54598858E-0001 2.54933769E-0001 2.56942977E-0001 2.59115786E-0001 2.59141584E-0001 2.58123292E-0001 2.54253921E-0001 2.493615…
4.00071717E+0000 1.06572024E-0001 1.34934171E-0001 1.15568761E-0001 1.39911712E-0001 1.59994108E-0001 1.76072278E-0001 1.78097410E-0001 1.88858920E-0001 2.02004478E-0001 2.12034604E-0001 2.17858603E-0001 2.24879897E-0001 2.32636135E-0001 2.43814928E-0001 2.51108186E-0001 2.56321752E-0001 2.57974717E-0001 2.58869426E-0001 2.56526160E-0001 2.57706635E-0001 2.57256458E-0001 2.57952124E-0001 2.547809…
4.20085727E+0000 1.16219979E-0001 1.46205791E-0001 1.58862063E-0001 1.87662507E-0001 1.95768994E-0001 2.05352098E-0001 2.07666566E-0001 2.07395400E-0001 2.14122440E-0001 2.39158479E-0001 2.49684594E-0001 2.59354405E-0001 2.66765846E-0001 2.78361446E-0001 2.83016325E-0001 2.86083344E-0001 2.85472881E-0001 2.87901319E-0001 2.87712011E-0001 2.90145907E-0001 2.89948292E-0001 2.89086188E-0001 2.876132…
4.40099736E+0000 1.15853437E-0001 1.12459382E-0001 1.00912741E-0001 1.50532618E-0001 1.65063796E-0001 1.82599663E-0001 1.91303931E-0001 2.02442410E-0001 2.06256991E-0001 2.16443698E-0001 2.26118218E-0001 2.36623180E-0001 2.47966565E-0001 2.58364592E-0001 2.61667413E-0001 2.64499397E-0001 2.65714619E-0001 2.69798553E-0001 2.71069041E-0001 2.77020612E-0001 2.76423495E-0001 2.77159910E-0001 2.732203…
4.59905267E+0000 7.30783520E-0002 1.01431522E-0001 6.68230097E-0002 1.10146210E-0001 1.42239898E-0001 1.57990276E-0001 1.59324647E-0001 1.66859529E-0001 1.81794634E-0001 2.00970343E-0001 2.06485218E-0001 2.13989687E-0001 2.16894586E-0001 2.31593410E-0001 2.36987304E-0001 2.44211374E-0001 2.47961510E-0001 2.52708120E-0001 2.53900866E-0001 2.57251239E-0001 2.57114974E-0001 2.59909829E-0001 2.586520…
[truncated: 139 more rows]

## Sheet: Figure 2F
Wavelength	DADS	DADS	DADS	DADS	DADS	DADS	DADS	DADS	DADS	DADS
[truncated: 156 more rows]

[truncated: 47 more sheets: Figure 3B, Figure 4A, Figure 4B, Figure 4C, Figure S2A, Figure S2B, Figure S2C, Figure S2D, Figure S3, Figure S4, Figure S5B, Figure S6, Figure S7A, Figure S7B, Figure S8A, Figure S8B, Figure S9A, Figure S9B, Figure S10A, Figure S10B …]
